# Supplementary material for: Allelic combinations of Hd1, Hd16, and Ghd7 exhibit pleiotropic effects on agronomic traits in rice
Source: G3 (Bethesda). 2024 Jan 3;14(3):jkad300. doi: 10.1093/g3journal/jkad300 (PMC10917519; doi:10.1093/g3journal/jkad300)
Supplement: jkad300_Supplementary_Data [file jkad300_supplementary_data.xlsx]

## Sheet: S1
Table S1. Genotype of 142 RILs used for QTL analysis
SNP ID	Chr	KB#003	KB#004	KB#005	KB#006	KB#007	KB#008	KB#009	KB#010	KB#011	KB#012	KB#013	KB#014	KB#015	KB#016	KB#017	KB#018	KB#019	KB#020	KB#021	KB#022	KB#023	KB#024	KB#025	KB#026	KB#027	KB#028	KB#029	KB#030	KB#031	KB#032	KB#033	KB#034	KB#035	KB#036	KB#037	KB#038	KB#039	KB#040	KB#041	KB#042	KB#043	KB#044	KB#045	KB#046	KB#047	KB#048	KB#049	KB#050
S1_2279203	1	B	B	H	B	A	B	B	B	A	A	B	B	B	B	B	B	A	B	B	A	A	B	A	A	B	B	B	A	A	B	A	B	A	B	A	B	B	A	B	A	A	A	B	B	A	B	B	B
S1_3915956	1	B	B	A	B	A	B	B	B	A	A	B	B	B	B	B	B	A	B	B	A	A	A	A	B	B	A	B	A	A	B	A	B	A	B	B	B	B	A	B	A	A	A	B	A	A	B	B	B
S1_4749800	1	B	B	A	A	B	B	B	B	A	A	B	B	B	B	B	B	A	B	B	A	B	A	A	B	B	B	B	A	A	B	A	B	A	B	B	B	B	A	B	B	A	B	B	A	A	B	B	B
S1_5171228	1	B	B	A	A	B	H	B	B	A	A	B	B	B	B	B	B	A	B	B	A	A	A	A	B	B	A	B	A	A	B	A	B	A	B	B	B	B	A	B	B	A	B	B	A	A	B	B	H
S1_6922826	1	B	B	A	A	B	B	B	A	A	A	B	B	B	B	B	B	A	B	B	A	A	A	A	B	B	A	B	A	A	B	A	B	A	B	B	A	B	A	B	A	A	B	B	A	A	A	A	B
S1_18590092	1	B	A	A	B	A	A	B	A	A	A	B	A	B	B	B	B	B	A	A	B	A	A	A	B	A	B	B	A	A	B	A	B	A	A	A	A	A	B	H	B	A	H	B	A	A	A	A	B
S1_23979794	1	B	B	B	A	A	A	B	A	A	A	B	A	B	B	B	A	B	B	A	B	A	A	B	A	B	A	A	B	A	B	B	B	A	A	A	A	A	A	H	A	A	B	B	B	A	B	B	A
S1_25383230	1	A	B	B	A	B	A	A	A	A	A	B	A	A	B	B	A	B	B	A	B	A	B	B	A	B	B	A	B	A	B	B	B	A	A	A	A	A	A	A	A	A	B	B	B	A	B	B	A
S1_28176700	1	A	B	B	B	A	A	A	A	A	A	A	A	A	B	B	A	B	H	B	B	A	B	B	B	B	B	A	A	A	B	A	A	A	A	A	A	A	A	A	A	B	A	B	B	A	B	A	A
S1_30019984	1	B	H	B	A	A	A	A	A	A	A	A	A	A	B	B	A	B	B	B	B	H	B	B	B	B	B	A	A	A	B	A	A	A	A	A	A	A	A	A	A	A	A	B	B	A	B	A	A
S1_34790922	1	B	A	A	A	A	A	A	H	B	B	A	B	A	B	A	A	B	A	B	B	B	B	A	B	B	B	A	A	A	B	A	A	A	B	A	A	A	A	A	A	B	A	B	B	A	B	A	A
S1_35132968	1	B	H	A	A	A	A	A	H	B	B	A	B	A	B	A	A	B	A	B	B	B	B	B	B	B	B	A	A	A	B	A	A	A	B	H	A	A	A	A	A	B	H	B	B	A	B	A	B
S1_42109166	1	B	A	B	A	A	A	A	B	B	A	A	B	A	B	B	H	B	A	B	B	B	B	B	A	B	A	A	A	A	A	A	B	B	B	B	A	B	B	A	A	A	A	B	B	A	B	A	A
S1_43157550	1	B	A	A	A	A	A	A	H	B	B	A	B	A	B	B	H	B	A	B	B	A	A	A	A	B	A	A	A	A	A	A	B	B	B	B	A	B	B	A	A	A	A	B	A	A	B	A	A
S2_3286095	2	B	A	A	A	B	B	B	A	A	B	B	B	B	B	B	A	A	A	B	B	B	B	A	A	A	B	A	B	A	B	B	A	A	A	A	B	A	A	B	A	A	B	B	A	A	B	A	B
S2_7598355	2	B	B	B	A	B	B	A	A	A	B	B	B	B	B	A	A	B	A	B	A	A	A	A	A	B	A	A	B	A	A	B	B	A	A	B	A	A	A	B	A	B	B	B	A	A	B	B	B
S2_22347808	2	A	A	B	B	A	B	A	B	A	B	B	B	A	A	B	A	A	B	B	A	A	A	B	A	B	B	A	B	A	B	B	A	A	B	A	A	A	A	A	A	B	A	A	B	A	A	B	H
S2_24136482	2	A	A	B	B	A	B	A	B	A	B	B	B	A	A	B	A	A	B	B	A	A	A	A	A	B	A	A	B	A	B	A	A	A	B	A	A	A	A	A	A	B	A	A	B	A	A	B	A
S2_25869013	2	A	A	B	B	A	B	A	B	A	B	A	B	A	A	H	A	A	B	B	A	A	A	A	A	B	A	A	B	A	B	A	A	A	B	A	A	A	A	A	B	B	A	A	B	A	A	B	A
S2_32050487	2	A	A	B	A	A	B	B	A	A	A	B	B	B	B	A	A	B	A	A	B	B	H	A	B	B	A	A	B	A	B	A	A	A	A	B	B	A	A	B	A	B	B	B	B	A	A	B	A
S2_33710427	2	A	A	B	A	H	B	B	A	A	A	B	B	B	B	A	A	B	A	B	B	B	B	A	B	B	A	A	B	A	B	A	A	B	A	B	B	A	A	H	A	B	B	B	B	A	A	B	A
S2_34000118	2	A	A	B	A	H	B	B	A	A	A	B	B	B	B	A	A	B	A	B	B	B	B	A	B	B	A	A	B	A	B	A	B	B	A	B	B	A	A	A	A	B	B	B	B	A	A	B	A
S2_35242550	2	A	A	H	A	H	B	B	A	B	A	B	B	H	B	A	A	B	A	B	B	A	A	A	B	B	A	A	B	A	B	A	B	B	B	B	B	A	B	A	A	B	B	B	B	A	A	A	B
S3_8648228	3	B	B	B	B	B	B	B	A	B	B	B	B	B	B	B	B	B	B	B	B	H	B	B	B	B	A	B	A	B	B	B	B	B	B	B	B	B	B	A	B	B	B	B	B	B	B	B	B
S3_13133198	3	B	B	A	B	B	A	A	A	B	B	B	A	B	A	A	B	B	B	B	B	A	A	A	B	B	B	B	A	B	A	B	B	A	B	A	B	B	B	A	B	B	A	B	NA	B	B	B	A
S3_21710263	3	A	A	B	A	A	A	A	A	A	A	A	A	A	B	B	B	A	A	A	B	A	A	B	A	B	A	B	B	B	B	B	A	A	H	A	B	A	B	B	B	A	A	A	A	A	H	B	A
S3_25404497	3	B	B	B	B	B	A	A	B	B	B	A	A	B	A	B	A	A	B	A	B	B	NA	B	A	NA	B	B	A	B	B	B	A	A	A	B	NA	B	B	B	A	A	B	A	B	B	B	B	A
S3_28142709	3	B	B	B	A	B	A	A	B	B	B	A	A	B	B	B	A	B	B	A	B	B	B	B	A	B	A	A	A	B	B	A	B	A	A	B	B	B	B	B	A	A	H	B	B	B	B	H	A
S3_34851991	3	H	B	A	B	B	B	A	B	B	B	B	A	B	B	A	A	B	B	A	B	B	B	B	A	B	B	A	A	B	B	A	B	B	A	B	B	A	A	A	A	A	A	B	A	A	B	A	B
S4_436802	4	A	A	B	A	B	A	B	B	B	B	B	B	A	B	A	B	B	A	A	A	B	B	A	B	B	A	B	B	A	A	B	A	B	A	B	A	A	B	B	A	B	B	B	B	A	A	B	B
S4_722071	4	A	A	B	A	B	A	B	B	B	B	B	B	A	B	A	B	B	A	A	A	B	B	A	B	B	A	B	B	A	A	B	A	B	A	B	A	A	B	B	A	B	B	B	B	A	A	B	B
S4_2482056	4	A	B	B	A	B	A	B	B	B	B	B	B	A	B	A	B	A	A	B	A	B	B	A	B	B	B	B	B	A	A	B	A	B	A	B	B	A	B	A	A	H	A	B	B	A	B	B	B
S4_3611705	4	A	B	B	A	B	A	B	A	B	B	B	A	A	B	A	B	A	A	B	A	B	B	A	B	B	B	B	B	A	A	B	A	B	A	B	B	A	B	A	A	B	A	A	B	A	B	B	B
S4_6925085	4	H	B	B	A	B	A	B	A	B	B	B	A	B	B	A	A	B	A	B	A	B	B	A	B	B	B	B	B	A	A	B	A	B	A	B	B	A	A	A	B	B	A	A	B	A	B	B	A
S4_15941972	4	A	B	A	A	B	A	B	A	A	B	A	B	A	B	A	A	B	A	A	A	B	B	A	B	B	A	B	B	A	A	B	A	B	B	B	B	B	A	A	B	B	A	A	B	A	A	B	A
S4_16487920	4	A	B	B	A	B	A	B	A	A	B	A	B	A	B	A	A	B	A	A	A	B	B	H	B	B	A	B	B	A	A	B	A	B	B	B	B	B	A	A	B	B	A	A	B	B	A	B	H
S4_20546313	4	A	A	B	B	B	A	B	A	A	B	B	B	A	A	B	A	B	A	B	A	A	A	A	A	B	A	A	B	A	A	B	A	B	A	B	B	A	A	A	B	H	A	A	B	B	A	A	A
S4_21147225	4	NA	A	B	B	B	A	B	B	A	B	B	B	A	NA	A	B	B	A	B	A	B	A	B	A	B	B	B	B	A	B	B	A	B	A	B	B	B	A	A	B	H	A	A	B	B	A	A	A
S4_22849919	4	A	A	A	B	NA	A	B	B	A	B	B	A	A	A	A	B	B	B	B	A	B	A	B	A	A	A	B	B	A	A	A	A	B	A	B	B	A	A	A	B	B	B	H	B	B	A	A	A
S4_27737927	4	A	H	B	B	A	A	B	B	B	B	B	B	A	A	A	B	B	A	A	A	A	B	A	B	A	B	B	B	B	A	A	B	B	A	A	A	A	B	A	B	B	B	B	B	A	A	A	A
S4_31439312	4	A	B	A	A	H	A	B	B	B	A	B	A	B	A	A	A	B	H	B	A	A	A	B	B	B	B	B	A	B	A	A	B	B	A	A	B	A	A	A	B	B	B	B	B	B	A	A	A
S4_32415448	4	A	B	B	A	H	A	B	B	B	B	B	A	B	A	A	A	B	H	B	A	A	A	B	B	B	A	B	A	B	A	A	B	B	A	A	B	A	A	A	B	B	B	B	B	B	A	A	A
S5_5449546	5	NA	A	A	A	A	B	B	A	A	B	B	A	B	B	B	A	A	B	B	B	A	A	A	B	A	A	B	B	B	H	B	A	A	B	B	A	A	A	B	B	A	A	A	B	B	B	B	A
S5_6380664	5	B	A	A	A	A	B	B	A	A	A	A	A	B	B	B	A	A	B	B	B	A	A	A	B	A	A	B	B	B	A	B	A	A	B	B	A	A	A	B	B	A	A	A	B	B	B	B	A
S5_7756614	5	B	A	A	NA	A	A	A	A	A	A	A	A	NA	B	A	A	NA	B	B	B	A	A	NA	B	A	B	B	B	B	A	B	A	A	B	B	A	A	A	B	B	A	A	A	B	B	B	B	A
S5_8005657	5	H	A	A	B	A	A	A	A	A	A	A	A	B	B	A	A	B	B	A	B	A	A	A	B	A	A	A	B	B	A	B	A	A	B	B	A	A	A	B	B	A	A	A	B	B	B	B	A
S5_8251526	5	H	A	A	B	A	A	A	A	A	A	A	A	B	B	A	A	B	B	A	B	A	A	A	B	A	A	A	B	B	A	B	A	A	B	B	A	A	A	B	B	B	A	A	B	B	B	B	A
S5_18031950	5	B	B	A	B	A	B	A	B	B	B	A	A	B	B	A	A	B	B	A	B	B	A	B	B	A	B	A	B	B	B	B	A	B	B	A	A	B	A	B	A	A	B	A	A	B	B	B	A
S5_19260602	5	B	B	A	B	A	B	A	B	B	B	B	A	B	B	B	A	B	B	A	A	B	A	B	A	A	B	A	B	B	B	B	A	B	B	A	A	B	A	B	A	A	B	A	A	A	B	B	A
S5_24020057	5	A	B	B	B	A	B	B	B	B	B	B	A	B	B	A	H	A	B	A	H	H	A	A	NA	B	B	A	A	B	B	B	A	B	B	A	A	B	B	B	B	B	B	B	A	A	B	A	A
S5_27345824	5	A	A	B	B	A	B	A	H	B	B	B	A	B	B	A	H	A	B	A	B	B	A	A	A	B	A	B	A	B	B	A	A	B	B	B	A	B	B	B	B	A	B	A	A	B	A	B	A
S6_2123411	6	A	A	A	B	H	A	A	A	A	A	B	B	B	B	A	A	B	A	B	A	B	A	B	B	B	A	A	B	A	A	A	A	B	A	A	A	A	B	A	A	B	A	B	B	B	A	B	A
S6_3339544	6	A	A	A	A	B	A	A	A	A	A	B	A	B	B	A	A	B	A	B	A	B	A	B	B	B	B	A	A	A	A	A	B	B	A	B	A	B	B	A	A	B	A	B	B	B	A	B	A
S6_5344945	6	A	A	A	A	B	A	B	B	A	A	B	A	B	B	A	A	B	A	B	A	A	A	B	B	B	B	A	A	NA	H	A	B	B	A	NA	A	B	A	A	A	B	A	A	A	B	A	B	A
S6_6248326	6	A	A	A	A	B	A	A	B	A	A	B	A	B	B	A	A	B	A	B	A	A	A	B	B	H	B	A	A	A	A	A	B	B	A	B	A	B	A	A	B	B	A	A	A	B	A	B	A
S6_7908477	6	A	A	A	A	B	A	A	B	H	A	B	A	A	B	A	B	A	A	A	A	A	A	B	A	A	B	A	A	A	A	H	B	B	B	B	A	B	A	A	B	A	A	A	B	A	A	A	A
S6_8634012	6	A	A	A	A	B	A	A	B	A	A	B	A	A	B	B	B	A	A	A	A	A	A	B	A	A	B	A	A	A	A	H	B	B	B	H	A	B	A	A	B	A	A	A	B	A	A	A	A
S6_10449013	6	A	A	A	A	B	A	A	B	B	A	A	A	A	B	A	B	A	B	A	B	A	A	B	A	A	B	B	A	A	B	A	B	B	B	B	A	B	A	A	B	A	A	A	B	A	A	B	A
S6_11017344	6	A	A	A	A	B	A	A	B	B	A	A	A	A	B	A	B	A	B	A	B	A	B	B	A	A	B	B	A	A	B	A	B	B	B	B	A	B	A	A	B	A	A	A	B	H	A	B	A
S6_13055235	6	A	A	A	A	B	B	B	A	B	A	A	A	B	B	A	B	A	B	A	B	B	B	A	A	A	A	B	A	B	A	A	B	B	B	A	A	B	A	A	B	A	A	A	B	B	H	B	A
S6_19427805	6	A	A	B	A	H	B	B	A	A	A	A	A	A	B	A	B	A	B	A	B	B	B	A	A	A	A	B	A	B	H	A	B	B	B	A	A	B	A	A	B	A	A	A	B	B	H	B	A
S6_20728254	6	A	A	B	A	H	B	A	A	A	A	A	B	A	B	A	B	B	B	A	B	A	A	A	A	A	A	B	A	B	H	A	B	B	B	B	A	B	A	A	B	A	A	A	B	B	B	B	A
S6_21976320	6	A	A	B	A	H	B	A	A	B	A	A	B	A	B	A	B	B	B	A	B	A	A	A	A	A	A	B	A	B	B	A	B	B	B	B	A	B	A	A	B	A	A	A	A	B	B	B	B
S6_22698235	6	A	A	A	A	A	B	A	A	B	A	A	B	A	B	A	A	B	B	A	B	A	A	A	A	A	B	B	A	B	A	A	B	B	B	B	A	B	A	A	B	A	A	A	A	B	B	B	B
S6_23237994	6	A	A	A	A	A	B	A	A	B	A	A	B	A	B	A	A	B	B	A	B	A	A	B	A	A	B	B	A	B	A	A	B	B	B	B	A	B	A	A	B	A	A	A	A	B	B	B	B
S6_25507580	6	A	B	A	H	A	B	A	A	B	A	A	B	A	B	A	A	A	A	A	B	A	A	A	A	A	A	B	A	B	B	A	A	B	B	B	A	B	A	A	B	A	A	H	A	B	B	B	B
S6_28079760	6	A	B	A	A	B	A	A	A	B	A	B	B	B	B	A	B	A	B	A	A	A	A	A	A	A	A	B	B	B	B	A	A	B	A	A	B	B	B	A	A	A	A	A	A	B	A	A	B
S6_31035506	6	A	A	B	A	B	A	A	A	B	A	B	B	A	B	A	B	A	B	A	A	A	A	A	A	A	A	B	B	B	B	A	A	B	A	A	B	B	H	A	A	A	A	A	B	B	A	A	B
S7_1812851	7	B	B	A	A	A	B	B	A	A	A	B	A	B	B	A	A	B	B	B	A	B	B	A	A	A	A	H	A	B	B	B	B	B	H	B	A	B	A	B	A	A	B	A	B	A	B	B	B
S7_3988698	7	A	B	A	A	B	A	B	B	A	B	B	A	B	B	A	B	B	B	B	A	B	A	B	A	B	B	H	A	B	B	B	B	B	A	B	B	B	A	B	A	B	B	A	A	H	B	B	B
S7_5256691	7	B	A	A	A	B	A	B	B	A	B	B	A	B	B	A	B	B	A	B	H	A	A	B	B	B	A	B	A	A	B	A	B	A	H	B	H	B	A	B	B	B	B	A	B	A	B	A	B
S7_10453336	7	B	A	B	A	B	A	A	B	H	B	B	A	B	A	A	A	B	B	A	B	A	A	B	B	H	A	A	A	A	B	H	B	H	B	B	B	A	H	B	A	H	B	B	A	A	B	A	H
S7_14589984	7	B	A	B	A	B	A	A	B	A	B	B	A	B	A	A	A	B	B	A	B	A	A	B	B	H	A	B	B	A	B	A	B	A	B	B	B	A	A	B	A	B	B	B	A	A	B	A	B
S7_17610718	7	B	A	NA	B	B	A	A	NA	A	B	B	A	B	A	A	A	B	B	A	B	A	A	B	B	B	A	A	B	B	B	H	NA	NA	B	B	B	B	A	B	NA	NA	A	B	NA	NA	A	B	NA
S7_19548613	7	B	A	A	B	B	A	A	B	B	B	B	B	A	B	A	A	A	B	A	B	A	A	B	B	B	B	A	B	B	B	A	B	A	B	B	B	B	A	B	NA	B	A	B	A	B	A	NA	A
S7_20875793	7	B	B	B	B	B	A	A	B	A	B	A	A	A	B	A	A	A	B	A	A	A	A	B	B	B	B	A	B	A	B	A	B	A	B	B	B	H	B	B	A	B	A	A	A	B	A	B	A
S7_21590054	7	B	B	B	B	B	A	A	B	A	B	A	B	A	B	A	A	A	B	A	A	A	A	B	B	B	A	A	B	A	B	A	B	A	B	B	A	H	B	B	B	B	A	A	A	B	B	B	A
S7_22937275	7	B	A	B	B	B	A	A	A	A	A	A	B	A	B	B	A	A	A	A	A	A	A	B	B	B	B	A	B	A	B	A	B	A	B	A	A	B	B	B	B	H	A	A	A	B	B	B	A
S7_26676166	7	B	B	A	B	A	A	B	A	A	A	A	B	B	A	B	A	A	A	A	A	A	H	B	B	B	B	A	B	A	B	B	B	B	B	A	B	A	A	B	A	B	A	A	A	A	B	B	A
S8_133918	8	B	A	A	B	A	B	B	A	A	B	A	B	A	B	B	A	B	B	B	A	A	B	A	A	B	A	A	B	B	A	A	B	A	B	B	B	H	A	A	A	B	B	A	B	A	B	A	B
S8_633037	8	B	A	A	B	B	B	B	A	A	B	A	B	A	B	B	A	B	B	B	A	A	B	A	A	B	A	A	B	B	A	A	B	A	B	B	B	H	A	A	A	B	B	A	B	A	B	A	B
S8_1149395	8	B	B	A	B	B	B	B	A	A	B	A	B	A	A	B	A	B	B	B	A	A	B	A	A	B	B	A	B	B	A	A	B	A	B	B	B	A	A	A	A	B	B	A	B	A	B	A	B
S8_2270269	8	B	B	A	B	B	B	B	A	A	B	A	B	A	A	B	A	B	B	B	A	A	B	A	A	B	A	A	B	B	A	A	B	A	B	B	B	A	A	A	A	B	B	A	B	A	B	A	B
S8_2813743	8	B	B	A	B	B	B	B	A	B	B	A	B	A	A	B	A	B	B	B	A	NA	B	A	A	B	A	A	B	B	A	A	B	A	B	B	B	A	A	A	A	B	B	B	B	A	B	A	B
S8_3051284	8	B	B	A	B	B	B	B	A	B	B	A	B	A	A	B	A	B	B	B	A	A	B	A	A	B	A	A	B	B	A	A	B	A	B	B	B	A	A	A	A	B	B	B	B	A	B	A	B
S8_5368152	8	B	B	A	B	B	B	B	A	B	B	B	B	A	B	A	A	B	A	B	A	A	B	A	B	B	B	A	B	B	B	A	B	B	A	B	B	A	A	A	A	B	B	B	A	A	B	A	B
S8_6012236	8	B	B	A	B	B	B	B	A	B	B	B	B	A	B	A	A	B	A	A	A	A	B	A	B	B	A	A	B	B	B	B	B	B	A	B	B	A	A	A	A	B	B	B	A	A	B	A	A
S8_7660516	8	B	B	B	B	B	B	B	B	B	B	B	B	A	B	A	A	B	A	A	A	A	B	A	B	B	B	A	B	B	B	B	B	B	A	B	B	A	A	A	A	B	B	B	A	A	B	A	A
S8_9123908	8	B	B	B	B	B	B	B	A	B	B	B	A	A	B	A	A	B	A	A	A	B	B	A	B	B	B	A	A	B	B	B	B	B	A	B	B	B	A	A	A	B	A	B	A	A	B	A	B
S8_10026296	8	B	B	B	NA	B	NA	NA	B	B	B	B	A	A	B	A	A	B	A	A	A	B	B	A	NA	NA	A	A	A	B	B	B	B	B	A	B	B	B	A	A	A	B	A	B	A	A	B	A	B
S8_24214130	8	NA	B	B	B	A	A	B	A	A	A	B	A	A	A	A	B	B	B	B	A	A	A	A	A	A	A	B	A	B	B	B	B	B	A	B	B	A	A	A	B	B	B	B	A	A	B	A	A
S9_657446	9	A	A	B	A	B	A	B	B	B	B	B	B	A	B	B	A	B	A	A	A	A	A	B	B	B	A	B	B	B	B	B	B	A	B	A	A	A	A	B	A	B	B	B	B	B	A	B	A
S9_2084105	9	H	A	B	A	B	A	B	B	B	B	B	B	A	B	B	A	B	A	A	B	A	A	B	B	B	A	B	B	B	B	B	B	A	B	A	A	A	A	B	A	B	B	B	B	B	H	B	A
S9_4502380	9	H	A	B	A	B	A	B	B	B	B	B	B	B	B	B	A	B	A	A	B	A	A	B	B	B	B	B	B	B	B	B	B	A	B	A	A	A	A	B	A	B	B	B	B	B	H	B	A
S9_7489053	9	A	B	A	A	A	A	A	B	B	B	B	B	A	H	B	A	B	B	A	B	A	A	B	B	B	B	B	A	B	B	B	B	A	B	A	A	A	A	B	A	B	B	B	B	B	B	A	B
S9_10362205	9	A	B	A	A	B	A	A	B	B	B	B	A	A	A	B	B	A	B	A	A	A	A	A	A	A	A	A	A	B	B	B	B	A	B	A	A	A	A	B	B	B	A	B	B	B	B	A	B
S9_11139887	9	A	A	A	A	B	A	A	B	B	B	B	A	A	A	B	B	A	B	A	A	A	A	A	A	A	B	A	A	B	B	B	B	A	B	A	A	A	A	B	B	B	B	B	B	B	B	A	B
S9_13317937	9	A	A	A	B	B	A	A	B	B	B	A	A	A	B	B	B	B	B	B	A	A	A	A	B	B	B	A	A	B	B	B	B	B	B	B	A	A	A	B	B	B	B	NA	B	A	B	A	B
S9_15135767	9	A	A	A	B	B	A	A	A	B	B	A	A	A	B	B	B	A	A	A	A	A	A	A	A	B	A	A	A	B	B	A	B	B	B	B	B	A	A	B	B	B	B	A	B	A	B	A	A
S9_17208451	9	A	A	A	B	H	A	A	A	B	B	A	A	A	A	B	A	A	A	A	A	A	A	A	A	B	B	A	A	B	B	A	A	B	B	A	B	B	B	H	B	B	A	B	B	A	B	B	A
S10_2718541	10	A	A	A	A	H	A	A	A	A	A	A	B	B	A	B	B	A	A	A	B	B	B	A	A	B	A	B	B	B	B	A	B	A	A	B	B	A	B	A	A	B	B	B	B	B	B	A	B
S10_3996426	10	A	A	B	A	A	A	A	A	A	A	A	A	B	A	B	B	A	A	H	B	B	B	A	A	B	A	B	B	B	B	A	B	A	A	A	B	A	B	A	A	B	B	B	B	B	B	A	B
S10_4582123	10	A	A	B	A	A	B	A	B	A	A	A	A	H	A	B	B	A	A	H	B	B	B	A	A	B	A	H	B	B	B	A	B	A	A	A	B	B	B	A	A	B	B	B	B	A	B	A	B
S10_5164446	10	A	A	B	A	A	B	A	B	A	A	A	A	B	A	B	B	A	A	A	B	B	B	A	A	B	A	B	B	A	B	A	B	A	A	A	B	B	B	A	A	B	B	B	B	A	B	A	B
S10_10533039	10	B	A	B	A	A	B	A	B	A	A	A	A	B	A	B	B	A	A	B	B	B	B	A	A	B	B	B	B	A	B	A	B	A	B	H	B	A	B	A	A	B	B	B	B	A	B	A	B
S10_11860218	10	B	B	B	A	A	B	A	B	B	A	A	A	B	A	B	B	NA	A	B	A	B	B	A	A	B	B	B	B	A	B	NA	B	A	A	H	B	A	NA	A	A	B	B	B	B	A	B	A	B
S10_17539392	10	B	B	B	A	A	B	H	B	B	A	B	A	A	A	A	A	A	A	B	A	B	B	A	B	B	A	A	B	B	A	B	A	B	B	A	A	B	A	B	A	A	A	A	B	A	B	A	B
S10_18747528	10	B	B	B	A	A	A	H	A	B	A	B	A	A	B	B	A	A	A	B	B	B	B	B	B	A	A	A	B	B	B	A	A	A	B	B	A	A	A	B	A	A	A	A	B	A	B	A	B
S10_21226019	10	B	A	B	B	B	A	B	B	B	A	A	A	B	A	B	A	A	A	A	B	B	B	B	A	A	A	A	B	B	B	A	A	A	B	B	B	A	B	A	A	A	B	A	B	A	B	A	B
S10_22603997	10	B	A	B	B	B	A	H	A	B	A	A	A	B	A	B	A	B	A	A	B	B	B	B	A	A	A	A	B	B	B	A	A	B	B	B	B	A	B	A	A	A	B	A	H	A	B	A	B
S11_4823019	11	A	A	B	A	B	A	B	B	B	A	B	B	B	B	B	A	B	A	A	A	B	B	A	A	B	A	A	B	A	A	A	A	A	A	B	B	B	B	A	A	B	A	B	A	A	B	B	A
S11_5069918	11	A	A	B	A	B	A	B	B	B	A	B	B	B	B	B	A	B	A	A	A	B	B	A	A	B	A	A	B	A	A	A	A	A	A	B	B	B	B	A	A	B	A	B	H	A	B	NA	A
S11_6021991	11	A	A	B	A	B	A	B	B	B	A	B	B	B	B	B	A	B	B	A	A	B	B	A	A	B	A	A	B	A	A	A	A	A	A	B	B	A	B	A	A	B	A	B	A	A	B	B	A
S11_7105792	11	A	A	B	A	A	A	B	B	B	A	B	B	B	B	B	A	B	B	A	A	B	B	A	A	B	A	A	B	A	A	A	B	A	A	A	B	A	B	B	A	B	A	B	A	A	B	B	A
S11_19607658	11	B	A	A	B	B	A	B	B	B	A	A	A	A	B	A	B	B	A	B	A	B	B	B	B	B	B	B	B	A	B	B	A	B	A	B	B	B	B	A	B	B	B	A	A	A	B	B	B
S11_20802612	11	B	A	A	B	B	A	B	B	B	A	A	A	A	B	A	A	B	A	B	A	B	B	B	B	A	A	B	B	A	B	B	A	B	A	B	B	B	A	A	B	B	A	A	A	A	B	B	B
S11_22578559	11	A	B	H	B	B	A	B	B	B	A	A	A	A	B	A	A	A	B	B	B	B	B	B	A	A	B	A	B	A	B	B	A	B	A	B	B	B	A	A	B	B	A	A	B	A	B	B	B
S11_24839178	11	A	B	B	A	A	A	B	B	B	B	H	B	B	A	A	A	B	A	H	A	B	B	A	A	A	A	A	B	A	B	B	A	B	A	A	B	A	B	A	B	A	A	A	B	A	A	B	A
S11_25839435	11	A	B	B	A	A	A	B	B	H	B	B	B	B	A	A	A	B	A	A	A	B	B	A	A	A	A	A	B	A	B	B	A	B	A	A	B	B	B	A	B	A	A	A	B	A	A	B	A
S11_27573844	11	A	B	A	A	A	A	B	B	B	B	B	B	B	A	A	A	B	A	A	A	B	B	A	A	A	A	A	A	A	B	B	A	B	A	A	B	B	B	A	B	A	A	A	B	A	A	A	A
S12_1291789	12	A	A	B	A	A	NA	B	H	H	A	B	B	B	A	A	A	B	A	B	B	B	B	B	B	B	A	A	B	B	A	A	B	B	H	B	B	A	H	B	B	B	A	B	A	A	B	H	A
S12_4212751	12	B	A	B	B	B	A	B	B	B	A	B	B	A	B	A	B	B	A	B	A	B	A	A	B	B	A	A	B	B	A	A	B	B	A	A	B	B	A	B	A	B	A	B	B	A	B	B	A
S12_5681701	12	B	A	B	B	B	B	B	B	B	A	B	B	A	B	A	B	B	A	B	A	B	A	A	A	B	A	A	A	B	B	A	B	B	A	A	B	B	A	B	H	B	A	B	B	B	B	B	A
S12_14965394	12	B	A	A	B	B	B	A	B	B	B	A	B	B	B	A	A	A	B	B	B	A	A	B	A	A	B	A	B	B	B	B	B	B	B	A	B	B	B	B	B	B	A	B	B	B	A	B	A
S12_18282423	12	H	A	A	B	B	B	A	B	B	B	A	A	B	B	A	B	A	B	B	A	A	A	B	A	A	A	A	A	B	B	A	B	B	B	A	B	B	B	B	B	B	A	A	B	B	A	B	A
S12_18913133	12	H	A	A	B	B	B	A	B	B	B	A	A	B	B	A	B	A	B	B	A	A	A	B	A	A	B	A	A	B	B	A	B	B	B	A	B	B	B	B	B	B	A	A	B	B	A	B	A
S12_19453060	12	H	A	A	B	B	B	A	B	B	B	A	A	A	B	A	B	A	B	B	A	A	A	B	A	A	B	A	A	B	B	A	B	B	B	A	B	B	B	B	B	B	A	A	B	B	A	B	A
S12_25325902	12	A	B	B	A	B	B	A	B	A	A	A	A	B	A	A	B	A	A	B	A	B	A	A	B	B	A	B	A	A	B	B	B	B	A	A	B	B	B	B	B	H	A	A	A	B	A	B	B
[truncated: 94 more columns]

## Sheet: S2
Table S2. Phenotypes of 142 RILs used for QTL mapping.
Line #	FT1				FT2								FT3
	DTH	CL	PL	PN	DTH	CL	PL	PN	HRP	TGW	GL	GW	DTH	CL	PL	PN
KB#003	92	77.5	22.75	10.5	99	78	21.25	10.75	29.85	17.6701	5.24	2.58	106	60.25	20.75	18.25
KB#004	91	95.75	24.75	10	96	110.5	22	15.25	48.4	23.3011	5.44	2.97	99	81.5	22.25	10.5
KB#005	74	75.75	20.25	7.25	71	76.25	21.5	14.75	62.3	21.0037	5.19	2.84	80	66.75	23.25	9.5
KB#006	98	99	20.75	10	97	107.5	20.5	13.25	44.8	19.7318	5.02	2.92	100	85.25	22.25	13.25
KB#007	74	71.75	19.75	8.5	78	83.25	21.75	12	45.8	18.5072	5.18	2.7	81	67.75	22.5	10.75
KB#008	105	96.5	21.75	8.25	106	104	23.75	12.5	83.1	22.9166	5.26	2.94	111	86	24.75	11
KB#009	80	89	24.75	9.25	85	92.75	21.25	12.5	61.9	18.9763	5.05	2.7	85	71.5	23.25	9
KB#010	65	59.25	20.5	6.5	68	67	22.75	14.75	34.3	22.9741	5.47	2.89	75	58	22.75	10
KB#011	100	98.25	21.25	8.5	101	94.5	25	14	82.6667	23.3031	5.37	2.96	103	84	23.5	13.5
KB#012	88	92.5	22.25	10.75	87	102.75	20	9	77.1667	23.2251	5.31	2.92	93	82.25	22.25	12
KB#013	73	70.25	22	8.25	NA	NA	NA	NA	NA	NA	NA	NA	80	67.75	24.25	8.75
KB#014	76	83	25.75	10.25	NA	NA	NA	NA	NA	NA	NA	NA	82	74.75	24.5	12.5
KB#015	78	76	24	6.25	77	83.5	22.75	18.75	61.3	20.8998	5.25	2.76	83	63.25	24.25	8.75
KB#016	78	75.75	23.75	6.75	81	84.25	23.75	10.5	67.8667	21.7372	4.95	2.92	83	76.5	23.25	11.25
KB#017	78	78.75	23	7.75	81	92.25	20.75	9.75	75.4	22.8927	5.05	2.99	83	82.25	21.75	8.25
KB#018	73	67	22.25	6	75	79.5	22	13.75	37.0333	22.2728	5.44	2.87	80	75.75	20.75	10
KB#019	86	84.25	22.75	6.25	88	92.25	19.75	8.75	23.2	18.3232	5.06	2.72	90	78.75	21.75	11
KB#020	68	73.75	21.5	6.75	75	84.25	23	11.5	60.3667	23.2244	5.36	2.97	81	74.5	22	8.5
KB#021	68	68.5	24.25	9.5	68	78.5	24	12.5	55.9667	21.9825	5.42	2.79	77	67.5	22.25	12
KB#022	84	80.25	23.25	10.75	86	88.5	21	11.75	89.7	23.7869	5.4	2.91	88	74.5	21.75	10.25
KB#023	103	91.25	20.5	8.5	101	98.25	19.5	12.25	81.1	21.1691	5.03	2.93	107	79.75	18.75	11.5
KB#024	95	94.5	23	10	107	101.5	19.5	14.5	78.8	22.6214	5.26	2.96	109	90.75	20.75	11.5
KB#025	82	81.25	23.5	8.5	NA	NA	NA	NA	NA	NA	NA	NA	89	78.75	21	9
KB#026	71	68.75	23	11.25	NA	NA	NA	NA	NA	NA	NA	NA	79	72	19.75	10
KB#027	95	91	21.75	11.25	93	94.75	22.75	12	58.4333	20.4083	4.91	2.89	90	77.25	22.25	10.75
KB#028	80	70.75	27	6.75	79	77.25	25.5	12	69.7667	24.5671	5.44	2.98	83	68.75	22.5	9.75
KB#029	84	85	26.5	11	87	95.25	22.25	13.75	65.9333	23.557	5.46	2.93	90	78.25	22.25	9.75
KB#030	80	85.5	23.75	6.5	86	97.25	22	12.75	76.3	19.3124	4.92	2.88	85	82	21.75	10.5
KB#031	85	87	23.5	7	89	94.25	21.5	10.75	71.9333	22.2065	5.35	2.86	90	81	20.5	9.5
KB#032	78	75.75	22	8	74	80.75	20.5	12.75	52.7	19.3774	4.9	2.83	81	71	21.75	9.5
KB#033	86	91.5	22.75	10	88	96	20	11	73.5	21.3167	5.22	2.85	89	83	20.75	11
KB#034	70	64.5	23	7.25	74	78.25	22.5	11.75	46.5667	21.4118	5.2	2.89	80	72	21.25	8.5
KB#035	79	80.25	26	7.75	81	86.75	22.5	14	49.1667	20.1282	5.26	2.73	84	80.75	22	10
KB#036	65	67.25	21.5	8.25	72	75.5	23.5	9.75	44.7667	21.617	5.23	2.87	75	68.75	20.75	8.75
KB#037	74	75.25	23	8.25	74	86.25	20.75	11.25	60.9333	21.8454	5.28	2.84	83	76.5	22	10.5
KB#038	79	81	26	8.25	79	89.3333	23	15.6667	73.9333	20.9425	5.19	2.85	83	75.5	22	11.5
KB#039	79	88	25.5	8.5	NA	NA	NA	NA	NA	NA	NA	NA	82	75	20.5	7
KB#040	102	105.25	22	8	104	105.5	19.25	12.25	83.3667	22.0027	5.24	2.99	107	94.5	21.5	11.25
KB#041	70	68.5	22.5	7.25	74	80.5	22.5	10.75	51.6667	20.2807	4.98	2.98	80	65.5	20.25	9.75
KB#042	76	77	22.5	8.5	77	90.25	22	14.5	45.7667	21.1462	5.35	2.8	82	74.75	22	11.25
KB#043	72	64.25	22.25	7.75	76	75	21.5	14	57.1667	18.8419	5.04	2.75	81	68.5	19.5	9.25
KB#044	70	70.5	22	7.25	NA	NA	NA	NA	NA	NA	NA	NA	80	71	22.75	10.5
KB#045	73	73.25	22.25	7.5	NA	NA	NA	NA	NA	NA	NA	NA	81	69	21	11
KB#046	79	81	24.5	7.75	84	90	22.75	11.25	80.6667	21.2591	5.09	2.87	85	76.25	21.5	9.75
KB#047	86	88.5	24.25	7.5	89	101.75	22.5	10.25	70.8	22.8345	5.33	2.96	90	84.5	21.5	6.75
KB#048	80	79.5	24	7.75	83	85.5	20.5	11.75	57.5	20.0732	5.12	2.81	85	73	23.5	11.25
KB#049	80	82.75	24.5	9.5	79	90	23.75	15	62.1667	20.6173	5.11	2.87	84	80.75	23.25	8.5
KB#050	77	77.25	25.5	9.5	76	85.25	22	13.25	51.3	21.1231	5.21	2.9	82	77.75	22	13
KB#051	83	92.75	23.25	6	84	104.25	19.25	13.5	79.6667	21.7269	5.24	2.9	85	85.5	20.5	10.5
KB#052	76	77.25	23	7.25	77	83.75	21.75	11.25	41.3	20.4996	5.26	2.8	80	76.25	19.75	10.25
KB#053	78	80.5	21.5	7	81	94.5	21	14.75	67.9	19.4564	5	2.78	83	79.25	21.25	9.75
KB#054	84	84	23.25	9.25	87	84.75	21.75	15.5	61.9667	21.6732	5.19	2.88	91	71.25	22.75	10.75
KB#055	91	90.25	25.5	6.25	94	96	21.5	12	76.2	22.9622	5.36	2.95	98	83	22	8
KB#056	71	73	21.5	7	74	82.75	22.75	11.5	48.7333	20.9783	5.27	2.86	80	74.25	21	11.25
KB#058	78	80.5	23.75	9.25	78	92.75	21.5	11.75	50.3	23.9241	5.38	3.01	83	76.75	21.25	11.5
KB#059	76	79.75	21.5	7.75	75	82.25	23.5	13.5	58.4667	22.8966	5.29	2.98	81	75.75	22	8.5
KB#060	99	100.75	21.25	11.5	101	101.5	20.25	14.5	82.7667	20.9211	5.28	2.83	107	86	21.5	14.5
KB#061	79	85.75	25.25	10.25	81	93.75	21.75	9.25	63.9	22.0694	5.27	2.92	83	79.25	21.25	10.75
KB#062	78	81.75	25.5	10.5	81	90.25	22.75	14.25	58.3	21.2969	5.38	2.74	83	78	23	11
KB#063	77	77.75	23.5	9.75	77	86	21.5	11.5	61.6333	20.3339	5.21	2.78	82	70.25	21	12.25
KB#064	72	75.5	25	8.25	76	84.5	22.5	9.25	63.4667	20.4277	5.32	2.81	80	77	22	9.75
KB#065	96	107.5	22.75	9.25	102	109.75	21	11.25	77.5667	22.9646	5.39	2.9	108	99.5	21.5	11
KB#066	84	93.5	24.5	6.75	87	100	21.5	11	82.3	21.211	5.12	2.92	90	85	21.75	11
KB#067	78	84.5	24.25	7	82	98.75	21.75	10.25	62.1333	20.5937	5.08	2.77	83	81.5	23	7.75
KB#068	73	67	23.5	6	76	75.75	22.25	11.25	54	21.5743	5.2	2.86	81	69.25	22	9.5
KB#069	78	87	22.5	8.5	78	95.25	22	10.75	68.6	23.5777	5.32	2.91	84	83.25	21.25	10.75
KB#070	80	100	25	9	82	101.5	21	9.75	77.1667	20.9123	5.23	2.88	86	85	20.75	11
KB#071	77	81.75	23.25	8	82	84.75	21.75	13.5	73.4667	18.6707	5.01	2.75	85	74	22	12.5
KB#072	78	81.5	23.5	8.75	81	85.25	22.75	12.5	64.4667	20.1478	5.14	2.76	84	77.75	23	8.5
KB#073	78	85.25	23.5	8.75	80	88.5	22.5	11.5	62.2667	21.7266	5.25	2.77	83	74.25	22.5	10.5
KB#074	67	67.75	20.5	5.5	74	79.25	20.5	10.25	51.4667	19.9537	4.97	2.79	79	70.5	21.5	6.75
KB#075	72	76.5	23.25	7	77	84.25	21.25	9.75	61	19.6309	5.18	2.79	81	75.75	21.75	10.5
KB#076	71	70.75	21.75	8.25	75	77.75	22.75	10.75	53.0333	22.2966	5.44	2.9	80	71.75	21.5	9.5
KB#077	82	86	23.75	10.5	81	84.25	20.5	13.25	70.2	22.8001	5.14	2.97	88	76	22.25	10
KB#078	65	66.25	22	9.25	69	71.75	23.25	10.75	43.6	22.2662	5.26	2.97	75	71.5	21.75	7.75
KB#079	67	61.75	21.75	8	72	71.25	22.25	13.25	47.9667	22.106	5.3	2.87	77	67	22.5	5.75
KB#080	84	89.5	27.25	7.5	88	96.75	23.25	9.75	67.1667	22.5366	5.46	2.82	90	82.5	23.5	11.25
KB#081	81	91.5	24.75	7.25	86	97.5	21.25	9.25	73.8333	21.0366	5.05	2.89	89	79.5	20.75	11.5
KB#082	69	69	21.25	6.75	71	76.25	20.25	12.75	47.2667	20.6079	5.03	2.9	78	69.25	21.5	7.5
KB#083	92	88.75	26	13.5	NA	NA	NA	NA	NA	NA	NA	NA	NA	NA	NA	NA
KB#085	70	76.25	21.5	7.75	NA	NA	NA	NA	NA	NA	NA	NA	NA	NA	NA	NA
KB#086	67	69	22	8.5	75	74	21.75	14	39.9667	20.0832	4.98	2.85	80	70.75	23	8
KB#087	64	71.25	20.5	9.25	64	76.25	22	10.5	45.1	22.6679	5.26	2.93	75	71	20.75	6.75
KB#088	75	79.25	22.5	10.5	78	90	21.5	10.25	70.0667	21.865	5.29	2.91	80	77.75	22	11.25
KB#089	67	69.75	21	12.25	72	84.75	20.75	14.25	40.2667	20.9781	5.2	2.95	77	79	21	11.25
KB#090	79	88.5	24.25	10	83	91.75	20.5	12.75	76.5333	20.7632	5.15	2.77	85	76.5	21.75	11.25
KB#091	79	85.75	26	8.5	80	88	24.75	11.5	69.2333	21.7115	5.2	2.86	84	78	22.5	9.5
KB#092	78	77.25	23	11.25	83	80.5	22.25	12.75	54.3333	19.4117	5.05	2.81	85	73.25	21.5	10
KB#093	102	99.5	22.25	10.75	104	95.75	21.75	10.5	79.5	23.5721	5.49	2.95	110	93	21.75	12.5
KB#094	90	91.75	23	10.75	92	94.75	21.25	12.5	63.4667	21.3654	5.36	2.79	95	83.25	23	12.25
KB#095	65	66.75	21	7	65	71.5	23.5	14.25	47.3667	19.856	5.27	2.74	75	70.75	22.25	11.25
KB#096	77	77	23.25	8.5	77	81.75	21.25	11.5	42.5333	23.5823	5.23	2.92	84	76.5	23.75	8.25
KB#097	77	77	23.25	9	79	80.25	22	13.75	41.8	21.5452	5.09	2.93	83	79.5	21.25	11.75
KB#098	77	76	21.75	8.25	80	79.75	23.25	11.25	74.3333	20.9695	5.24	2.85	85	75.75	27.25	9
KB#099	102	101.75	22.25	7.75	104	99	20.75	10.75	79.6	21.5593	5.3	2.8	110	95	25	10.75
KB#100	83	85	26.5	8.25	87	93.25	23.25	12	73.1333	22.4226	5.23	2.96	88	77.25	24.5	9.5
KB#101	65	62.25	21.25	8	70	66.75	24.5	11.5	39	22.2853	5.27	2.93	74	64.75	23.25	8.25
KB#102	90	95.25	25	11	95	99	23.25	10.25	50.1333	20.4679	5.3	2.82	98	92	23.25	9.25
KB#103	71	62.25	22	6.5	74	74	20	11.75	48.2	20.8859	5.08	2.89	79	69	22.75	9.5
KB#104	65	63	19.25	11	68	70	21	11.75	58.7667	21.6437	4.97	2.97	77	64.75	24.25	11.25
KB#106	70	62.25	22	7	73	71.25	23.5	12	55.2	22.4466	5.34	2.87	109	94.5	21.75	10.75
KB#107	75	73.5	21.5	8.25	NA	NA	NA	NA	NA	NA	NA	NA	79	67.5	21.75	11.25
KB#108	90	90	26	7.5	94	104.5	23	7.25	51.5	21.279	5.35	2.87	82	83	21	11.75
KB#109	86	99.25	23.75	8.25	90	107	22.5	9.25	53.1667	20.336	5.4	2.75	99	92	22.25	11
KB#110	105	106.75	20.75	8.25	107	108.5	19.25	10	73.8667	21.5296	5.31	2.89	91	91.75	23.5	10
KB#111	100	98.75	21.5	8	105	102.75	21.25	10.25	79.1333	22.0361	5.22	2.86	112	97.75	21.25	11.75
KB#112	75	78.75	21.5	8	76	86.5	22.5	11.5	59.9667	21.9868	5.3	2.84	80	79	23.5	11.25
KB#113	75	81	25	8.75	85	89.75	23.25	11	76.8	22.5011	5.21	2.97	86	78.75	22.25	11.5
KB#114	67	59.75	19.75	9.75	72	69	21	11.25	56.2	19.1674	4.96	2.82	79	64	19.5	10.5
KB#115	84	83.75	23.75	10	87	92.25	21.25	9.5	69.3333	21.5322	5.32	2.83	90	79.75	22.75	12
KB#116	83	89.75	27	7.5	89	103	22.5	10.5	72.3333	24.3438	5.62	2.92	88	86.75	24.5	10.5
KB#117	68	65.25	23.5	11	71	75.25	22.75	13.25	62.2333	20.6508	5.1	2.88	77	75.25	23	13.5
KB#118	73	69.25	21.25	12	76	83.75	22	12.25	43.5	21.1402	5.37	2.79	82	77	22.25	12.25
KB#119	86	84.5	22	12.25	89	96.25	19.75	11.75	70.7333	21.2406	5.26	2.82	94	80.25	20.75	12
KB#120	79	75	24.75	8.25	83	84.75	21	14.25	74.7333	21.3279	5.22	2.84	86	76	22.5	13.25
KB#121	69	59.25	18.5	9.25	71	66.75	21	10.25	55.1	19.6869	5.06	2.83	107	87.75	22	12
KB#122	104	97.5	21.5	10.5	107	99	20.5	11.5	81.2333	21.008	5.27	2.91	77	64.5	17.75	11.25
KB#123	78	77.25	23.25	10.25	83	84	22.25	10.5	69.6	22.0919	5.21	2.88	84	79	21.25	10.25
KB#124	70	62.75	20.75	8.75	76	76.5	21.5	12.25	43.4333	20.7629	5.01	2.92	79	67.75	21.5	11.75
KB#125	76	78	21	9.5	79	92.25	22.75	12	50.4333	21.333	5.42	2.77	84	82.75	22	11
KB#126	82	78	24.25	9.5	83	83.75	23.5	10	63.7	22.6953	5.25	2.92	86	74.75	23.25	12.25
KB#127	78	81	24.25	10.75	82	88.5	23.75	12	60.5667	22.2799	5.26	2.88	85	80.5	24	12
KB#128	68	71	22.25	11.5	71	71	23	11.75	31.6333	21.501	5.24	2.93	78	69.25	19.25	12
KB#129	74	70.5	25.5	11	74	75.25	20.25	10.25	49.3667	21.5871	5.38	2.88	81	71.5	20.25	10.5
KB#130	72	69	23.25	9.75	73	74.75	22.5	9.75	43.1667	22.0179	5.3	2.83	79	70.25	21.75	9.75
KB#131	77	84	23.5	11	79	89.5	24.75	10.25	64.2	23.6566	5.36	3.09	83	81.5	21.75	10.75
KB#132	71	63.75	21.5	9	71	69.25	21	9.75	38.6333	19.6302	5.05	2.82	78	66.75	19.75	9
KB#133	86	87.75	25.75	11.25	89	96.25	23	13.5	66.1	21.823	5.2	2.9	91	77.25	24	11.75
KB#134	96	96.25	22.75	11.5	103	104	19.75	15.25	85.2	22.2209	5.4	2.89	108	92.75	19.25	11.75
KB#135	80	81.75	22.75	9	83	89.5	23.75	12.5	64.2	19.637	5.05	2.85	87	80.25	20.25	9.75
KB#136	76	75.5	23.25	7.5	78	90	21.75	12	52.0667	21.4976	5.27	2.88	82	79	22.75	9.25
KB#137	81	93	23.5	8.75	83	98.75	22.25	10.75	72.0667	20.5097	4.98	2.89	85	86.5	22	9.25
KB#138	79	88.5	24.25	8.5	84	95	23	10.75	65.0333	19.5793	5.1	2.82	85	86.25	21.25	12.25
KB#139	72	73	20.75	9	72	80	20.75	10.25	52.1	19.6866	5.02	2.89	80	69.75	20.25	11.25
KB#140	73	77	22.75	9.5	72	83	23	12.5	48.0333	22.4957	5.56	2.84	80	75.25	22.5	10
KB#141	84	89.5	22.25	6.75	85	91.25	20.5	10.75	68.2667	20.1361	5.04	2.82	85	86	23	10.5
KB#142	82	82.5	24.5	9.5	84	86.5	23.25	12.25	66.2	21.6457	5.37	2.83	87	76.25	22.25	13.75
KB#143	65	65	21.25	7.25	71	72.25	24.25	11.25	44.1333	19.4899	5.23	2.79	76	73	22	11.75
KB#144	97	98.25	22.25	7.5	98	99.5	25	10	75	21.9657	5.39	2.82	101	92.25	21	12.5
KB#145	77	81.75	23.25	9.75	78	82.75	22.5	12.25	45.5667	22.0852	5.33	2.92	81	79.25	21.75	14
KB#146	87	92.75	21.5	10.75	89	92.75	20	12	68.2	20.6748	5.28	2.75	91	85.25	19	12.25
KB#147	84	94.5	25.25	9.5	90	97.25	22	11.25	63.2667	20.0329	5.24	2.75	90	85.75	21.75	10.5

## Sheet: S3
Table S3. Phenotypes of 339 RILs used for statistical analysis.
Line #	Hd1 allele	Hd16 allele	Ghd7 allele	FT1				FT2								FT3
				DTH	CL	PL	PN	DTH	CL	PL	PN	HRP	TGW	GL	GW	DTH	CL	PL	PN
KB#004	A	B	A	91	95.75	24.75	10	96	110.5	22	15.25	48.4	23.3011	5.44	2.97	99	81.5	22.25	10.5
KB#005	A	A	B	74	75.75	20.25	7.25	71	76.25	21.5	14.75	62.3	21.0037	5.19	2.84	80	66.75	23.25	9.5
KB#006	A	B	A	98	99	20.75	10	97	107.5	20.5	13.25	44.8	19.7318	5.02	2.92	100	85.25	22.25	13.25
KB#007	B	B	B	74	71.75	19.75	8.5	78	83.25	21.75	12	45.8	18.5072	5.18	2.7	81	67.75	22.5	10.75
KB#008	A	B	A	105	96.5	21.75	8.25	106	104	23.75	12.5	83.1	22.9166	5.26	2.94	111	86	24.75	11
KB#009	A	A	A	80	89	24.75	9.25	85	92.75	21.25	12.5	61.9	18.9763	5.05	2.7	85	71.5	23.25	9
KB#010	B	B	B	65	59.25	20.5	6.5	68	67	22.75	14.75	34.3	22.9741	5.47	2.89	75	58	22.75	10
KB#011	A	B	A	100	98.25	21.25	8.5	101	94.5	25	14	82.6667	23.3031	5.37	2.96	103	84	23.5	13.5
KB#012	A	B	B	88	92.5	22.25	10.75	87	102.75	20	9	77.1667	23.2251	5.31	2.92	93	82.25	22.25	12
KB#013	B	B	A	73	70.25	22	8.25	NA	NA	NA	NA	NA	NA	NA	NA	80	67.75	24.25	8.75
KB#016	B	B	A	78	75.75	23.75	6.75	81	84.25	23.75	10.5	67.8667	21.7372	4.95	2.92	83	76.5	23.25	11.25
KB#017	B	A	A	78	78.75	23	7.75	81	92.25	20.75	9.75	75.4	22.8927	5.05	2.99	83	82.25	21.75	8.25
KB#018	B	A	A	73	67	22.25	6	75	79.5	22	13.75	37.0333	22.2728	5.44	2.87	80	75.75	20.75	10
KB#022	A	B	B	84	80.25	23.25	10.75	86	88.5	21	11.75	89.7	23.7869	5.4	2.91	88	74.5	21.75	10.25
KB#023	A	B	A	103	91.25	20.5	8.5	101	98.25	19.5	12.25	81.1	21.1691	5.03	2.93	107	79.75	18.75	11.5
KB#024	A	B	A	95	94.5	23	10	107	101.5	19.5	14.5	78.8	22.6214	5.26	2.96	109	90.75	20.75	11.5
KB#025	B	B	A	82	81.25	23.5	8.5	NA	NA	NA	NA	NA	NA	NA	NA	89	78.75	21	9
KB#026	A	A	B	71	68.75	23	11.25	NA	NA	NA	NA	NA	NA	NA	NA	79	72	19.75	10
KB#027	A	B	A	95	91	21.75	11.25	93	94.75	22.75	12	58.4333	20.4083	4.91	2.89	90	77.25	22.25	10.75
KB#028	A	B	A	80	70.75	27	6.75	79	77.25	25.5	12	69.7667	24.5671	5.44	2.98	83	68.75	22.5	9.75
KB#029	A	A	A	84	85	26.5	11	87	95.25	22.25	13.75	65.9333	23.557	5.46	2.93	90	78.25	22.25	9.75
KB#030	A	A	A	80	85.5	23.75	6.5	86	97.25	22	12.75	76.3	19.3124	4.92	2.88	85	82	21.75	10.5
KB#031	A	A	A	85	87	23.5	7	89	94.25	21.5	10.75	71.9333	22.2065	5.35	2.86	90	81	20.5	9.5
KB#033	B	B	B	86	91.5	22.75	10	88	96	20	11	73.5	21.3167	5.22	2.85	89	83	20.75	11
KB#035	B	B	A	79	80.25	26	7.75	81	86.75	22.5	14	49.1667	20.1282	5.26	2.73	84	80.75	22	10
KB#036	A	B	A	65	67.25	21.5	8.25	72	75.5	23.5	9.75	44.7667	21.617	5.23	2.87	75	68.75	20.75	8.75
KB#037	A	A	A	74	75.25	23	8.25	74	86.25	20.75	11.25	60.9333	21.8454	5.28	2.84	83	76.5	22	10.5
KB#039	B	B	A	79	88	25.5	8.5	NA	NA	NA	NA	NA	NA	NA	NA	82	75	20.5	7
KB#040	B	A	B	102	105.25	22	8	104	105.5	19.25	12.25	83.3667	22.0027	5.24	2.99	107	94.5	21.5	11.25
KB#041	A	A	B	70	68.5	22.5	7.25	74	80.5	22.5	10.75	51.6667	20.2807	4.98	2.98	80	65.5	20.25	9.75
KB#042	B	A	A	76	77	22.5	8.5	77	90.25	22	14.5	45.7667	21.1462	5.35	2.8	82	74.75	22	11.25
KB#043	A	A	B	72	64.25	22.25	7.75	76	75	21.5	14	57.1667	18.8419	5.04	2.75	81	68.5	19.5	9.25
KB#045	A	A	B	73	73.25	22.25	7.5	NA	NA	NA	NA	NA	NA	NA	NA	81	69	21	11
KB#046	B	B	A	79	81	24.5	7.75	84	90	22.75	11.25	80.6667	21.2591	5.09	2.87	85	76.25	21.5	9.75
KB#047	A	A	A	86	88.5	24.25	7.5	89	101.75	22.5	10.25	70.8	22.8345	5.33	2.96	90	84.5	21.5	6.75
KB#048	A	B	B	80	79.5	24	7.75	83	85.5	20.5	11.75	57.5	20.0732	5.12	2.81	85	73	23.5	11.25
KB#049	A	A	A	80	82.75	24.5	9.5	79	90	23.75	15	62.1667	20.6173	5.11	2.87	84	80.75	23.25	8.5
KB#051	A	A	A	83	92.75	23.25	6	84	104.25	19.25	13.5	79.6667	21.7269	5.24	2.9	85	85.5	20.5	10.5
KB#052	A	A	B	76	77.25	23	7.25	77	83.75	21.75	11.25	41.3	20.4996	5.26	2.8	80	76.25	19.75	10.25
KB#053	B	A	A	78	80.5	21.5	7	81	94.5	21	14.75	67.9	19.4564	5	2.78	83	79.25	21.25	9.75
KB#054	A	A	A	84	84	23.25	9.25	87	84.75	21.75	15.5	61.9667	21.6732	5.19	2.88	91	71.25	22.75	10.75
KB#057	A	A	A	79	84.25	24.25	8.25	82	94	20.75	12.5	64.0333	19.2558	5.15	2.77	85	82.5	20.75	12.5
KB#058	B	A	A	78	80.5	23.75	9.25	78	92.75	21.5	11.75	50.3	23.9241	5.38	3.01	83	76.75	21.25	11.5
KB#059	B	A	A	76	79.75	21.5	7.75	75	82.25	23.5	13.5	58.4667	22.8966	5.29	2.98	81	75.75	22	8.5
KB#060	A	B	A	99	100.75	21.25	11.5	101	101.5	20.25	14.5	82.7667	20.9211	5.28	2.83	107	86	21.5	14.5
KB#061	A	B	A	79	85.75	25.25	10.25	81	93.75	21.75	9.25	63.9	22.0694	5.27	2.92	83	79.25	21.25	10.75
KB#063	B	A	A	77	77.75	23.5	9.75	77	86	21.5	11.5	61.6333	20.3339	5.21	2.78	82	70.25	21	12.25
KB#065	A	B	A	96	107.5	22.75	9.25	102	109.75	21	11.25	77.5667	22.9646	5.39	2.9	108	99.5	21.5	11
KB#066	A	B	B	84	93.5	24.5	6.75	87	100	21.5	11	82.3	21.211	5.12	2.92	90	85	21.75	11
KB#067	B	A	A	78	84.5	24.25	7	82	98.75	21.75	10.25	62.1333	20.5937	5.08	2.77	83	81.5	23	7.75
KB#069	B	A	A	78	87	22.5	8.5	78	95.25	22	10.75	68.6	23.5777	5.32	2.91	84	83.25	21.25	10.75
KB#070	B	B	A	80	100	25	9	82	101.5	21	9.75	77.1667	20.9123	5.23	2.88	86	85	20.75	11
KB#072	B	B	A	78	81.5	23.5	8.75	81	85.25	22.75	12.5	64.4667	20.1478	5.14	2.76	84	77.75	23	8.5
KB#073	B	B	A	78	85.25	23.5	8.75	80	88.5	22.5	11.5	62.2667	21.7266	5.25	2.77	83	74.25	22.5	10.5
KB#074	B	A	B	67	67.75	20.5	5.5	74	79.25	20.5	10.25	51.4667	19.9537	4.97	2.79	79	70.5	21.5	6.75
KB#080	A	A	A	84	89.5	27.25	7.5	88	96.75	23.25	9.75	67.1667	22.5366	5.46	2.82	90	82.5	23.5	11.25
KB#081	A	A	A	81	91.5	24.75	7.25	86	97.5	21.25	9.25	73.8333	21.0366	5.05	2.89	89	79.5	20.75	11.5
KB#085	B	B	A	75	79.25	22.5	10.5	78	90	21.5	10.25	70.0667	21.865	5.29	2.91	80	77.75	22	11.25
KB#086	B	A	B	67	69.75	21	12.25	72	84.75	20.75	14.25	40.2667	20.9781	5.2	2.95	77	79	21	11.25
KB#087	B	B	A	79	88.5	24.25	10	83	91.75	20.5	12.75	76.5333	20.7632	5.15	2.77	85	76.5	21.75	11.25
KB#089	A	A	A	78	77.25	23	11.25	83	80.5	22.25	12.75	54.3333	19.4117	5.05	2.81	85	73.25	21.5	10
KB#090	A	B	A	102	99.5	22.25	10.75	104	95.75	21.75	10.5	79.5	23.5721	5.49	2.95	110	93	21.75	12.5
KB#091	A	B	A	90	91.75	23	10.75	92	94.75	21.25	12.5	63.4667	21.3654	5.36	2.79	95	83.25	23	12.25
KB#096	A	B	A	102	101.75	22.25	7.75	104	99	20.75	10.75	79.6	21.5593	5.3	2.8	110	95	25	10.75
KB#097	A	A	A	83	85	26.5	8.25	87	93.25	23.25	12	73.1333	22.4226	5.23	2.96	88	77.25	24.5	9.5
KB#098	B	A	A	65	62.25	21.25	8	70	66.75	24.5	11.5	39	22.2853	5.27	2.93	74	64.75	23.25	8.25
KB#100	B	B	B	71	62.25	22	6.5	74	74	20	11.75	48.2	20.8859	5.08	2.89	79	69	22.75	9.5
KB#101	B	A	B	65	63	19.25	11	68	70	21	11.75	58.7667	21.6437	4.97	2.97	77	64.75	24.25	11.25
KB#102	B	B	A	80	83.75	24.25	9	84	88.5	22	10.25	64.9	22.1014	5.51	2.8	88	79.75	21.75	11.75
KB#103	B	B	B	70	62.25	22	7	73	71.25	23.5	12	55.2	22.4466	5.34	2.87	109	94.5	21.75	10.75
KB#104	B	A	A	75	73.5	21.5	8.25	NA	NA	NA	NA	NA	NA	NA	NA	79	67.5	21.75	11.25
KB#105	A	B	A	90	90	26	7.5	94	104.5	23	7.25	51.5	21.279	5.35	2.87	82	83	21	11.75
KB#106	A	A	A	86	99.25	23.75	8.25	90	107	22.5	9.25	53.1667	20.336	5.4	2.75	99	92	22.25	11
KB#107	A	B	A	105	106.75	20.75	8.25	107	108.5	19.25	10	73.8667	21.5296	5.31	2.89	91	91.75	23.5	10
KB#108	A	B	A	100	98.75	21.5	8	105	102.75	21.25	10.25	79.1333	22.0361	5.22	2.86	112	97.75	21.25	11.75
KB#109	B	A	A	75	78.75	21.5	8	76	86.5	22.5	11.5	59.9667	21.9868	5.3	2.84	80	79	23.5	11.25
KB#110	A	A	A	75	81	25	8.75	85	89.75	23.25	11	76.8	22.5011	5.21	2.97	86	78.75	22.25	11.5
KB#111	B	B	B	67	59.75	19.75	9.75	72	69	21	11.25	56.2	19.1674	4.96	2.82	79	64	19.5	10.5
KB#113	A	A	A	83	89.75	27	7.5	89	103	22.5	10.5	72.3333	24.3438	5.62	2.92	88	86.75	24.5	10.5
KB#114	A	A	B	68	65.25	23.5	11	71	75.25	22.75	13.25	62.2333	20.6508	5.1	2.88	77	75.25	23	13.5
KB#117	B	B	A	79	75	24.75	8.25	83	84.75	21	14.25	74.7333	21.3279	5.22	2.84	86	76	22.5	13.25
KB#118	A	A	B	69	59.25	18.5	9.25	71	66.75	21	10.25	55.1	19.6869	5.06	2.83	107	87.75	22	12
KB#119	A	B	A	104	97.5	21.5	10.5	107	99	20.5	11.5	81.2333	21.008	5.27	2.91	77	64.5	17.75	11.25
KB#120	B	B	A	78	77.25	23.25	10.25	83	84	22.25	10.5	69.6	22.0919	5.21	2.88	84	79	21.25	10.25
KB#121	B	B	B	70	62.75	20.75	8.75	76	76.5	21.5	12.25	43.4333	20.7629	5.01	2.92	79	67.75	21.5	11.75
KB#122	B	A	A	76	78	21	9.5	79	92.25	22.75	12	50.4333	21.333	5.42	2.77	84	82.75	22	11
KB#123	A	B	B	82	78	24.25	9.5	83	83.75	23.5	10	63.7	22.6953	5.25	2.92	86	74.75	23.25	12.25
KB#124	B	B	A	78	81	24.25	10.75	82	88.5	23.75	12	60.5667	22.2799	5.26	2.88	85	80.5	24	12
KB#125	A	A	B	68	71	22.25	11.5	71	71	23	11.75	31.6333	21.501	5.24	2.93	78	69.25	19.25	12
KB#126	A	A	B	74	70.5	25.5	11	74	75.25	20.25	10.25	49.3667	21.5871	5.38	2.88	81	71.5	20.25	10.5
KB#127	B	B	B	72	69	23.25	9.75	73	74.75	22.5	9.75	43.1667	22.0179	5.3	2.83	79	70.25	21.75	9.75
KB#129	A	A	B	71	63.75	21.5	9	71	69.25	21	9.75	38.6333	19.6302	5.05	2.82	78	66.75	19.75	9
KB#130	A	A	A	86	87.75	25.75	11.25	89	96.25	23	13.5	66.1	21.823	5.2	2.9	91	77.25	24	11.75
KB#131	A	B	A	96	96.25	22.75	11.5	103	104	19.75	15.25	85.2	22.2209	5.4	2.89	108	92.75	19.25	11.75
KB#132	A	A	A	80	81.75	22.75	9	83	89.5	23.75	12.5	64.2	19.637	5.05	2.85	87	80.25	20.25	9.75
KB#133	B	A	A	76	75.5	23.25	7.5	78	90	21.75	12	52.0667	21.4976	5.27	2.88	82	79	22.75	9.25
KB#134	A	B	B	81	93	23.5	8.75	83	98.75	22.25	10.75	72.0667	20.5097	4.98	2.89	85	86.5	22	9.25
KB#135	A	A	A	79	88.5	24.25	8.5	84	95	23	10.75	65.0333	19.5793	5.1	2.82	85	86.25	21.25	12.25
KB#136	A	A	B	72	73	20.75	9	72	80	20.75	10.25	52.1	19.6866	5.02	2.89	80	69.75	20.25	11.25
KB#137	A	A	B	73	77	22.75	9.5	72	83	23	12.5	48.0333	22.4957	5.56	2.84	80	75.25	22.5	10
KB#138	A	B	B	84	89.5	22.25	6.75	85	91.25	20.5	10.75	68.2667	20.1361	5.04	2.82	85	86	23	10.5
KB#139	A	B	B	82	82.5	24.5	9.5	84	86.5	23.25	12.25	66.2	21.6457	5.37	2.83	87	76.25	22.25	13.75
KB#140	B	A	B	65	65	21.25	7.25	71	72.25	24.25	11.25	44.1333	19.4899	5.23	2.79	76	73	22	11.75
KB#141	A	B	A	97	98.25	22.25	7.5	98	99.5	25	10	75	21.9657	5.39	2.82	101	92.25	21	12.5
KB#142	B	A	A	77	81.75	23.25	9.75	78	82.75	22.5	12.25	45.5667	22.0852	5.33	2.92	81	79.25	21.75	14
KB#143	A	B	B	87	92.75	21.5	10.75	89	92.75	20	12	68.2	20.6748	5.28	2.75	91	85.25	19	12.25
KB#144	A	A	A	84	94.5	25.25	9.5	90	97.25	22	11.25	63.2667	20.0329	5.24	2.75	90	85.75	21.75	10.5
KB#145	A	B	A	93	96.75	23.75	9	98	101.5	21.25	11.5	67.2	22.4185	5.53	2.76	101	91.25	21	11.25
KB#146	B	B	A	79	80	23.5	9.5	83	88.75	21.75	15	65.2667	22.18	5.35	2.87	85	75.75	21.75	10.75
KB#147	B	A	B	66	67.25	19	10.25	74	78.5	21.5	11.25	58.5333	20.2821	5.09	2.9	79	72.5	19.75	11.5
KB#149	B	A	A	73	61.75	23.25	9	77	74.25	22.5	10	59.9667	21.4664	5.38	2.85	80	66	22.75	10.75
KB#150	B	B	A	78	79	25.5	10	81	81.75	23.75	11	61.3	22.1421	5.14	2.91	83	72	21.75	12.75
KB#152	B	B	A	81	88	24	8.5	83	91.75	22	12.25	61.9667	20.0482	5.32	2.73	87	83.75	22	9
KB#153	A	A	A	84	81	24.25	10.75	87	89.5	22.5	12	67.3333	22.3461	5.33	2.86	90	79	22	12.5
KB#154	B	A	B	64	68.75	20.25	10.5	71	74.5	21.25	11.5	54.7667	22.9989	5.37	2.89	76	72.25	19.5	7.75
KB#155	B	A	B	67	63.25	20	9.5	72	75.25	22.25	10.25	58.1	22.2989	5.42	2.9	78	72.25	20.75	10
KB#156	B	A	A	68	81	21.5	9.25	81	96	21	11.5	67.3667	20.7601	5.25	2.74	83	89.5	20	11
KB#157	A	A	A	71	73.5	23.5	8.25	73	83	21.5	11.25	50.5667	21.3818	5.45	2.79	82	75.5	21.75	10
KB#158	A	B	A	94	95	24.5	10.5	95	102	23.75	12	50.9	20.0015	5.22	2.87	98	88.75	23.75	9.75
KB#159	A	B	A	102	100.5	22.75	8	96	103.75	21.75	11.25	77.3333	21.9624	5.15	2.98	109	95.5	21.75	11.75
KB#160	B	B	A	77	77	23.25	10.25	81	78.75	23	13.5	59.4333	22.9454	5.32	2.87	83	71	21	10.75
KB#161	B	B	A	76	74.5	22.75	8.5	78	84.25	23	12	45.1667	20.9719	5.32	2.81	81	74.5	23.25	11.75
KB#162	A	B	B	78	83.25	23	9	79	89.25	21.25	12.75	64.2	19.2907	5.09	2.78	83	78.25	23.25	12
KB#163	B	B	B	71	69.25	21.25	10	75	83	21	12.5	47.1667	20.0247	5.26	2.74	79	77.5	20.75	9.25
KB#164	B	A	B	64	61	20.25	9.5	72	69	22.75	9	39.4	22.0207	5.3	2.87	74	66.5	22	10.25
KB#165	A	A	B	73	73.25	22	10.75	77	84	22.5	11.25	65.3	18.6739	4.96	2.82	79	76.25	22	10.75
KB#166	A	A	B	78	82.25	21.75	7	77	87	20.5	11.5	52.7333	20.0424	5.14	2.82	80	81	22	11.5
KB#167	A	A	A	88	91	21.75	9	90	100	20.5	13.75	63.7	19.2798	4.97	2.78	94	83.75	22	10.75
KB#168	A	A	B	77	82.5	23.75	8.75	80	90	20.75	12.75	56	19.3082	5.19	2.78	83	81.25	21.75	11.5
KB#169	A	A	B	73	70.25	23.5	9.5	77	92.25	20.5	11.25	56.6333	19.3385	5.01	2.85	80	73	20.75	12.25
KB#170	A	A	B	65	69.75	21.5	12	69	75.75	22.25	10	48.4333	22.433	5.21	3.08	76	70.25	20.75	12.25
KB#171	B	A	B	65	60.5	21.75	12.25	71	68.5	22.5	12.75	33.0333	24.0542	5.27	3.11	73	62.5	21	8.25
KB#172	B	A	B	65	67.5	19.75	10	71	75.75	20.75	12.75	21.1333	21.5598	5.27	2.85	76	67	18.25	9.5
KB#173	A	B	A	94	93	24.25	12.5	95	100.25	22	11	73.4333	22.2417	5.38	2.87	100	87.75	22.25	11.25
KB#174	A	B	A	92	89	22.25	8	95	95.75	21	10.25	48.7333	20.8322	5.41	2.76	99	78.75	21	10.5
KB#175	B	B	A	78	81.5	22.5	9.25	80	86	21.75	12.75	50.5667	20.4393	5.22	2.86	84	78.5	21.5	10.75
KB#176	A	B	A	102	96.5	22.5	8.75	102	95.5	21.75	12	77.9	23.26	5.28	2.92	107	92.25	21.75	11.75
KB#177	A	B	A	90	86.5	25.75	9	91	94.5	22.5	11.25	59.3333	22.2757	5.3	2.83	95	78.75	23.75	11
KB#178	B	B	A	82	87.75	26	7.5	82	88	23	10.75	56.8333	21.8302	5.37	2.84	85	80	23.25	11.75
KB#179	A	B	A	102	95	23	9.25	104	94.5	22.25	10.75	67.1667	22.9868	5.47	2.98	108	87.25	21	8.75
KB#180	B	A	B	67	62.75	20.25	8.5	71	67.75	21.5	10	48.8	19.4725	5.16	2.74	76	66.5	20	5.5
KB#181	A	B	A	92	88.5	25.5	10.25	94	100.25	22.25	11.25	60.2	21.245	5.06	2.87	97	84.25	24.25	11
KB#182	B	A	A	76	79.75	22	10.25	76	85.5	21.75	11	65.8333	21.1529	5.21	2.88	81	78.75	21.25	10.5
KB#183	B	B	A	81	84	23.75	8.5	82	87.25	21.25	14.5	68.5	21.6248	5.28	2.81	85	75.75	21	9.25
KB#184	A	A	B	79	85	25.5	11.5	81	93.25	22.75	12.25	47.2333	20.1689	5.14	2.86	83	79.5	21.5	8
KB#185	A	A	B	65	59.25	20.25	11	71	64.5	21	11.25	37.8667	22.3324	5.27	2.95	73	62.5	20	9
KB#186	A	A	B	75	74.5	22.5	10.25	75	83.75	21.75	12.75	51.3333	20.41	5.32	2.77	79	68.25	20.75	10
KB#187	A	A	B	71	61	21	9.75	73	71.75	21.75	14.25	53.4333	22.5389	5.35	2.87	77	68.5	20.5	9.75
KB#188	A	B	B	83	83	23.25	9	86	89.75	21.75	13.5	73.1	20.4041	5.07	2.88	87	75.5	21.5	11
KB#189	A	B	A	103	97.75	24.5	10	105	100.75	23	11.25	75.2	24.2996	5.41	3.01	109	94.25	23.5	10.5
KB#190	B	A	A	76	77.75	23.5	8.75	78	85.25	24	12.25	45.5667	22.4842	5.3	2.96	84	77	24	18
KB#191	A	B	A	91	97.5	26	10.5	95	104.5	21	9.75	45.7	19.6726	5.29	2.78	98	85.75	22.5	10.75
KB#192	A	A	A	81	86	23.75	11.5	85	92.5	20.75	13.25	61.1	20.0295	5.22	2.78	88	77.75	23.75	12.25
KB#193	A	A	A	78	70.5	23	7.5	81	79.5	20.75	12.25	47.4	21.6186	5.22	2.92	83	69	21.5	10.75
KB#194	B	B	A	78	73.5	25	9.75	79	82.5	23.5	13.25	60.2667	22.8117	5.36	2.91	84	66.75	23.25	11.25
KB#195	B	B	A	78	79.25	23	10	77	90.75	21.75	11	50.1667	21.3217	5.22	2.81	83	76.25	22.5	11
KB#196	A	B	B	81	77.75	23	9.75	83	83.75	22.25	14.25	74.8667	19.8587	5.02	2.84	86	75	21	10.5
KB#197	A	B	B	71	61.5	21.75	11	74	69.75	20.5	12	37.6333	19.2809	5.11	2.73	79	70.5	21.75	12
KB#198	B	A	B	66	65	20.25	13	71	73.5	21.75	14.25	34.6333	20.5624	5.19	2.81	76	69.25	20.25	6.5
KB#199	A	A	B	75	81	22	8.75	75	86	21	14	54.3667	19.2553	5.18	2.76	79	73.75	20.5	9.5
KB#200	A	A	A	76	81	24.25	11	81	86	22	14	52.7333	22.9373	5.39	2.91	83	74.5	24.25	10.75
KB#201	A	A	A	79	79.75	22.75	9.5	82	86.75	21	16.5	47	18.8531	5.14	2.69	84	76.25	20.75	12.5
KB#202	B	B	A	79	72.5	24.25	10	82	80	21.5	12.5	55.9667	19.1712	5.19	2.71	84	72	22	12.25
KB#203	B	A	A	77	74.5	21.75	14.5	81	90	20.75	12	65.2	20.4326	5.13	2.86	82	76.25	23	10.75
KB#204	B	A	B	66	59.5	20.25	8.25	71	70	22	12.25	35.9667	21.566	5.38	2.87	75	67.25	21.25	10.75
KB#205	A	A	B	75	71.5	22.75	9.5	77	80.75	20.25	12.75	55.6667	19.4763	4.85	2.86	80	70.5	19.75	11
KB#206	B	A	A	75	79	21.25	11.5	79	92.25	21	12.25	63.2667	20.3613	5.23	2.79	81	80.75	21.75	11.5
KB#207	B	A	A	77	73	22.5	8	81	85.25	23.75	11	44.3333	18.8351	5.2	2.71	83	71.5	22.75	11.25
KB#208	A	A	A	83	89.25	24	10.75	88	95.75	20.25	14.5	71.2	20.6036	5.06	2.84	88	79	22	11.25
KB#209	B	B	A	78	78.25	25.25	11	81	85	21.25	12.5	72.9333	23.4839	5.47	2.93	83	73	23.5	11.5
KB#210	B	B	B	70	64.75	22.5	8.75	76	73.75	22.5	13.5	44.7333	22.0846	5.09	2.93	110	70.25	22.75	11.25
KB#211	A	B	A	91	92.75	24	10.75	94	99	20.75	14	67.4333	20.768	5.13	2.87	99	85.25	19	12.5
KB#212	B	A	B	64	58.25	20	8	71	67.25	25	9.5	55.3667	20.4827	5.09	2.88	75	62.75	21.75	10
KB#213	A	B	B	81	89.75	25.25	9.5	83	99.25	23	11.75	55.2667	22.4282	5.21	2.96	85	80	21.75	10.75
KB#217	A	B	A	64	65.5	18.75	9.75	68	101.75	19.75	12.5	43.8	19.6776	5.08	2.81	98	82.5	21	11.75
KB#218	B	A	A	75	83.75	19.25	8.75	77	94.5	22.25	14	47.2333	18.4445	4.84	2.82	81	82.75	20.5	10.75
KB#219	A	B	A	102	103.25	21.75	9.75	105	105.25	21	12.25	82.5333	23.0557	5.31	3.03	108	93.25	22.75	12
KB#221	A	A	A	86	87.5	23	8.75	90	104.25	20.75	13	67.4	20.1541	5.26	2.81	90	78.75	23.25	11.5
KB#222	B	A	B	65	57.75	18.75	8	69	68.75	21.5	13.25	43.6333	19.3748	5.05	2.84	76	60	18.75	6.75
KB#223	A	A	A	79	76.25	24	9	83	87.5	21.5	12.5	74.6	20.2294	5.31	2.78	84	69	21.75	11.5
KB#224	B	B	A	80	87.5	25.25	9.5	83	97.75	22.5	11.5	72.3667	21.6707	5.28	2.81	84	78	20.75	11.75
KB#225	A	B	B	83	89.5	25.5	8	84	92.75	21.25	11.5	58.8667	18.905	4.88	2.83	87	81.5	23.25	9.75
KB#226	A	B	A	91	86.5	24.25	9	95	98.75	22	11.5	46	20.5172	5.48	2.83	97	79.75	22.5	11
KB#227	A	B	A	100	97.5	22	9	102	102	21.5	10.25	70.8	21.8573	5.25	2.85	108	86.5	23.5	11
KB#231	A	B	B	80	84.5	24	10.75	81	89	20.75	13	51.6	18.9104	5.14	2.72	85	71.25	21.25	12.5
KB#233	B	A	B	66	66.75	21.25	7.75	68	74.5	23.25	8.75	38.0333	21.5453	5.41	2.79	77	62.5	20.25	10.5
KB#234	B	B	A	78	73.75	21.5	10.25	78	84.5	23	13.75	52.3333	20.1732	5.02	2.77	84	74	21	10.5
KB#235	A	A	B	71	63.5	21.75	10.25	72	74.75	21.25	10.75	57.8	21.7805	5.09	3	79	66	18.25	9.75
KB#236	B	B	A	78	71.5	24	8	79	85	23.75	12.25	63.6667	23.5637	5.39	2.93	84	65.5	22.5	11.5
KB#237	B	A	A	74	68.25	21.25	9.5	76	89	22	12	30.1667	23.4715	5.33	2.96	80	67	20.5	11.75
KB#238	B	A	A	70	69.75	22.75	11.25	81	87.25	23	12.25	52.4	20.6196	5.27	2.88	83	71.75	22.5	9.25
KB#239	A	A	A	86	89.5	25.25	8.75	93	107.5	22	11	73.8	21.5716	5.2	2.95	90	74.5	22.25	12.75
KB#240	B	A	A	75	77	22.75	11.75	80	92.75	22.75	11	55.6667	19.9795	4.93	2.87	83	72.5	20	10.75
KB#241	B	A	B	65	57.75	18	9.75	68	71.25	20.25	10.75	37.5333	22.394	5.11	2.98	74	61.5	19	9.75
KB#242	A	B	A	95	85.5	22.75	10.75	101	97.75	20.5	15.5	77.9	22.0875	5.42	2.88	108	76.25	16.5	10.75
KB#243	B	A	A	77	79.75	20.75	9.5	78	90	22.25	15.25	57.6333	20.7939	5.08	2.85	83	67.75	18	10.75
KB#244	B	B	A	78	75.25	26.5	7	81	84.75	23.25	13	60.6333	21.8363	5.36	2.84	84	65	22.25	8.5
KB#245	B	B	A	79	78.5	22.25	6.25	81	97	22	11	67.0333	20.3437	5.08	2.85	84	77.75	23	9.75
KB#246	A	B	A	97	101.5	21	11	96	114	22	12.25	47.4333	21.6897	5.26	2.94	103	88.25	22	8
KB#248	B	A	A	78	78.5	21.5	8	79	99.25	20.75	11.75	68.6333	22.7391	5.45	2.88	83	72.25	19.75	10.25
KB#249	B	B	B	74	64.25	20	9.75	75	80.25	21.25	13.25	45.5667	19.4926	5.19	2.72	80	65.25	20.75	9.25
KB#250	B	A	A	75	70.75	21.25	8.75	81	89.75	20.75	13.75	58.3667	19.9695	5.19	2.73	84	64.5	19.5	10.75
KB#251	A	B	B	79	83.75	23.75	6	82	96.75	22.25	13.25	84.6333	20.8059	5.03	2.91	85	72.25	21.5	10.75
KB#252	A	B	B	79	88	25.25	7.5	82	98.75	23.25	12	70.0333	20.3931	5.2	2.81	84	72.5	21.5	8
KB#253	A	B	B	78	76.75	24.25	7	78	85.5	22	8.25	57.0667	20.4284	5.05	2.85	82	75	21.25	8.5
KB#254	A	B	B	83	90.75	25.25	8	83	96	22	11.25	73.1667	23.4712	5.22	3.02	85	81	23	9.25
KB#255	A	B	A	102	93.5	20.25	9	104	101.25	19.75	13.25	86.7667	21.5358	5.3	2.89	111	81.5	21.5	12.25
KB#256	B	B	A	81	84.25	24	8.5	84	88.75	21.5	12.25	77.4333	22.0643	5.13	2.9	87	70	17.5	11.25
KB#257	B	B	B	71	64.25	21.25	9.25	76	78.25	22.25	12	49.9667	20.5015	4.99	2.83	80	65.5	22.75	8.75
KB#258	B	B	B	72	64.25	19.25	6.75	75	80.25	21.75	12.25	51.0333	14.5486	4.85	2.9	80	69	21.5	8.25
KB#259	B	B	A	82	77.25	22.75	10.25	85	89.75	21.5	13.25	66.5	19.2165	4.77	2.79	87	63.5	21	8.25
KB#260	A	A	A	76	78.25	21.75	7.5	76	91.5	22.5	11	59	20.1781	5.18	2.81	82	69.25	19.5	8.75
KB#261	B	A	A	75	66.25	22	8.25	78	79.5	24.25	13.75	53.3667	21.408	5.16	2.84	81	65.75	21.5	10.75
KB#263	A	A	B	65	62.25	20.75	10.75	71	74.25	21.5	12.75	58.2333	20.9482	5.1	2.92	79	71.5	20.25	10.5
KB#264	A	B	A	94	85.75	21.25	9.75	95	100.25	22.25	14.75	52.6667	18.5522	5.07	2.7	102	78.25	20.25	10.25
KB#265	A	A	B	74	66	22.75	8	75	79.75	23.5	13.5	51.3667	21.8269	4.96	2.82	81	67.25	22	10
KB#266	A	B	B	74	77.75	24.75	7.75	76	84.25	23	13.25	78.7667	22.2633	5.24	2.89	81	66.25	20	10.75
KB#267	A	A	B	70	66.25	22.5	11	71	79.75	22.75	10.5	67.6667	21.9665	5.25	2.96	80	69.5	21.75	11.25
KB#268	A	A	B	75	72	23.25	6.5	74	88.25	21	9.25	53.8333	21.0337	5.21	2.88	80	64.75	19.25	11.25
KB#269	B	B	B	67	60.25	21.25	8.75	74	75.75	23	12.5	34.3667	21.9474	5.22	2.82	79	63.5	21	9.25
KB#270	A	B	B	78	78.25	22	10.25	79	89.25	22.5	12.5	56.9333	20.5329	5.15	2.91	83	69.25	21	10.5
KB#271	B	A	A	79	73.75	19.75	7.5	79	91.5	23	13.75	64.4333	21.4984	5.22	2.9	84	71	19.25	10.5
KB#272	A	A	B	76	72	21.75	7.75	79	84	22.25	13.75	47.5667	18.7163	5.04	2.77	83	67	20.75	11.25
KB#273	A	B	A	101	91.75	21.25	9	102	95.75	23.25	12.75	71.8333	22.4315	5.33	2.89	108	86.5	21.25	10.25
KB#274	B	A	B	66	62.75	19	11.25	74	75.25	22.25	14	64.8667	19.571	5.1	2.8	79	65	19.5	9.5
KB#275	B	B	A	79	72	23.75	9.5	79	84	21.5	14	30.9333	17.0363	4.89	2.59	84	72.75	21.75	11.75
KB#276	B	A	A	79	78.75	23	9	81	91.75	21.75	13	63.7333	20.3004	5.29	2.76	84	78.25	19.5	10.5
KB#277	B	A	A	81	76.25	23.5	10.25	82	88	21.75	13.5	60.0333	20.3606	5.29	2.74	85	71.25	21.25	11
KB#278	A	A	A	78	79.75	23.75	9.25	82	97.5	21.75	11	63.8333	20.2741	5.07	2.82	83	80	23	11.5
KB#280	A	A	A	75	81.25	21.25	10.25	76	99.25	22	11.25	72.1333	20.8429	5.2	2.79	82	83.25	21.5	11.5
KB#281	A	B	B	84	79.5	23	7.25	86	91	21	10.75	54.7333	20.4623	5.3	2.8	90	74.25	21.25	10.75
KB#282	B	B	B	73	64.5	21.75	7.5	71	76.75	22.25	12.25	53.2667	20.4589	5.32	2.8	79	68.75	22	10.5
KB#284	B	B	B	72	62	19	9.5	71	77.5	22.25	13.5	50.2667	20.7615	5.28	2.93	80	70.75	20	10
KB#285	B	A	A	75	67.25	20.25	9.25	75	85.5	24	12.5	36.1	24.9761	5.57	2.92	81	65.5	20.5	9.75
KB#286	A	A	A	73	69.75	21	9	75	88	22	11.75	65.0333	22.6188	5.38	2.88	80	80.25	21.25	10.5
KB#287	B	A	A	74	62.5	21	10.75	76	84	22.5	12.5	61.5667	22.0269	5.28	2.93	80	72.75	22	9.25
KB#288	B	A	A	78	77.75	22.5	10.75	76	97.25	23.5	14.25	84.0667	21.8482	5.17	2.87	83	77.5	22.5	11.5
KB#289	B	A	A	69	66.5	20	12	76	95.5	22	14.25	65.1	20.5263	5.06	2.81	82	78.5	19.75	11.5
KB#290	A	B	A	104	88.75	21	11	101	105	20.5	11.75	76.5667	23.6294	5.4	2.98	108	91.75	21.75	8.5
KB#291	B	A	B	68	65.75	20.25	7	71	84.25	23	10.75	53.7	20.1209	5.46	2.71	79	80	21.25	12.25
KB#292	A	B	B	86	84.5	25.5	9.75	87	101.25	22.75	13.25	76.9333	20.9613	5.2	2.82	90	80.5	22.25	10
KB#293	A	A	B	74	71.5	21.5	12.5	73	83.75	23.5	13.25	53.9333	20.9384	5.11	2.87	80	69.75	21.75	11.5
KB#294	B	A	A	76	70.5	22.25	12.25	79	95	23.25	14.75	66.7333	19.697	5.14	2.77	83	73.75	18.5	10.75
KB#296	A	A	A	83	88	25	6	86	104.5	21	10.25	68.0333	22.0659	5.51	2.77	89	76.5	19.5	9.25
KB#297	B	B	B	73	60	23	9	74	78.25	24.75	12.75	52.4	21.2575	5.04	2.93	80	63.5	23	10.75
KB#298	A	A	A	81	81.5	24.25	9.25	84	99.75	21.5	14	75.3	21.3124	5.29	2.85	86	77.5	21	9.25
KB#299	B	A	A	75	77.25	23.75	9.25	79	92.75	23.5	14.5	71.6333	21.7188	5.28	2.83	82	78.25	22.5	11.25
KB#300	A	B	B	77	71.75	22	7.5	76	84.75	20.25	13.5	61.8667	20.1031	5.06	2.78	82	74.25	21	9.5
KB#301	B	B	A	80	83.25	26.25	6.25	82	97	22.5	13	77.7	23.2647	5.31	2.94	85	81.75	24.75	10.75
KB#302	A	B	A	92	86.75	25.25	9.75	94	99.5	22.5	12.5	50.6667	19.7285	5.18	2.86	99	81.25	21.5	10.75
KB#303	A	B	A	95	86.5	21.25	8	95	100	21.25	15.75	35.1	17.708	4.72	2.82	100	80.75	22	10.75
KB#304	A	A	B	92	82.5	23.5	9	83	80	25	5	NA	NA	NA	NA	79	72.75	23	10
KB#305	B	B	A	78	67.25	21	9	81	85.5	21.5	16.75	52.5	19.918	5.13	2.79	84	68	19.25	10.5
KB#306	B	A	B	65	51.25	17.75	12.75	69	70.25	22.5	12.25	48.4	21.8239	5.08	3	75	57.25	21.25	10
KB#307	A	B	A	94	87.75	26	10.75	94	105.75	23.5	11.25	61.1	22.2734	5.3	2.97	97	88.75	22	9.75
KB#308	A	A	A	79	74.5	22.25	7.5	79	94.5	20.75	14	63.3	19.4595	5.28	2.75	83	77.25	19.75	10
KB#309	A	B	B	84	78.5	23.75	8	84	93	21.5	12.75	75.8667	20.1209	5.19	2.88	85	70.75	21.25	10.25
KB#310	B	B	A	80	63.5	22.75	9	80	85.5	20	15	30.9333	18.7925	5.02	2.74	84	67	19	10.25
KB#311	B	A	B	64	62.75	19.75	8.5	68	82.25	20.75	12.75	39.5333	19.4144	5.17	2.75	75	68.5	19.5	10.75
KB#312	B	B	A	79	73.5	23	6	81	88	22.75	13.5	56.0333	19.3542	4.96	2.76	84	74.5	21.75	10
KB#313	A	B	B	87	84.75	25	5	86	101.25	22.25	11.5	75.5667	23.0571	5.37	2.92	90	79	22.5	9.5
KB#314	B	B	A	80	68.75	20.75	8	80	84.75	20	13.25	72.5	21.4521	5.15	2.88	85	70.75	20.25	9.5
KB#315	B	A	A	79	67.75	20.75	8.5	79	81.75	21.25	19.25	38.2667	18.3287	5.21	2.68	83	70.5	20.75	9.5
KB#316	A	B	A	94	84.5	24	6	96	101.5	22.75	11.5	68.1667	20.4324	5	2.88	100	76	20	9
KB#317	A	B	A	101	95.75	23.25	7.5	105	105.25	22.25	11.75	79.7333	24.9514	5.48	2.97	108	88.25	23.75	10.25
KB#318	A	A	B	78	69.25	23.25	8	77	86.25	22.5	18	46.7	20.0813	5.05	2.81	82	70.5	22.75	11.25
KB#319	B	A	B	66	66.75	19	12	71	81.5	21.5	12.25	25.9	20.3108	5.16	2.76	76	62.75	19	9.75
KB#320	A	A	B	71	61.5	21.5	9.75	71	72.75	22.25	11.25	48.8667	22.2573	5.26	2.93	76	64.75	21.5	10
KB#321	A	A	A	81	73.5	22.75	6.75	87	93.25	21.75	11.5	68.9667	20.0919	5.07	2.8	85	75.75	21.5	9.75
KB#322	A	A	B	72	64.75	22.75	7.75	73	88.5	22	13.25	58.5667	22.1119	5.39	2.93	79	71.5	20.75	11
KB#323	B	B	B	72	51.75	19.25	8.25	74	77	19	14.75	53.9667	21.4144	5.27	2.85	80	67.75	20.25	10.75
KB#324	A	A	B	72	60.5	23	10.25	73	85.5	23	12.25	62.1333	20.5685	5.18	2.85	80	71.75	21.75	9.75
KB#325	A	A	B	71	53	17.75	11.5	71	73.5	21.25	14	59.9	20.9961	4.97	3	79	72.5	20.25	10.25
KB#326	B	A	B	66	61.25	20.5	10	71	80.5	22.75	11.75	44.8333	19.3786	5.22	2.71	78	81.5	21	10.25
KB#328	A	A	A	86	76.25	22	6.5	88	96.5	21	13.25	66.4333	20.1193	5.15	2.77	88	77.5	21.5	9.75
KB#329	A	B	A	105	94.5	23	6.75	105	101.75	21.5	15.5	82.4	20.3248	4.99	2.9	113	98.5	22.25	12
KB#330	B	A	A	76	58.75	20.5	9.75	83	75	20	14	NA	NA	NA	NA	82	72.25	22	9.75
KB#331	B	B	B	75	64.25	22.25	5.75	77	84	22.25	11.75	57.4	21.5361	5.11	2.94	82	72.75	22.5	9.5
KB#332	B	A	A	77	73.25	23.25	8.25	81	96	22.75	11.5	65.7	21.5323	5.26	2.91	83	80.25	21.75	8.5
KB#333	B	B	B	72	61.5	21	6.25	75	77	21.75	13.25	49.1667	20.8996	5.16	2.82	79	70.75	21	8.5
KB#334	A	B	B	82	82.75	26	5.75	83	95.5	22.25	11.25	60.1	19.0895	4.97	2.78	86	82.75	24	9
KB#335	B	B	A	78	67.5	21	6	78	83	22.5	13.5	57.3667	19.9389	5.12	2.83	83	75.25	21	9.25
KB#336	A	B	A	86	78	21.5	8	85	90	20.75	13.25	72.7667	21.4721	5.19	2.87	88	73	21.75	11.25
KB#337	B	B	A	78	70	23.25	5.5	77	87.25	23.25	12.75	58.2667	21.2298	5.15	2.87	83	75.5	21.25	10.5
KB#338	B	A	A	73	70.75	21	10	74	91	21.75	14.25	61.7333	22.3413	5.21	2.9	81	77	21	9.5
KB#339	A	B	B	79	75.75	22.5	6.25	78	93.75	21.75	12.25	73.5	22.8556	5.34	2.95	90	81	22.5	10.75
KB#340	B	A	A	74	63	21	5	74	86	21	11.5	41.4	23.117	5.32	3.01	81	72	22.25	8.5
KB#341	B	B	B	71	63.25	22.5	6.5	74	83.5	21.5	12.25	48.9	20.585	5.22	2.76	77	69.25	20.25	9.75
KB#343	A	A	A	86	87.5	24.5	7.75	90	104	23.5	7	73.7667	20.443	5.32	2.86	90	82.25	24.25	8
KB#344	B	B	B	66	51.5	18.75	7.5	68	65.5	20.5	13.75	45.9667	21.505	5.19	2.93	76	60.5	20.25	9.5
KB#345	B	A	A	76	56.5	21.25	8.5	78	83	22.25	13	52.7667	22.5342	5.18	2.95	83	70.5	22.25	10.75
KB#346	A	B	B	85	84.5	23.75	6.25	88	94.75	21.75	12	67.9667	20.9168	5.01	2.9	90	80.75	21.25	10.75
KB#347	B	B	A	80	79.25	24.5	5.5	81	97.25	23.25	12.5	53.4	22.4188	5.24	2.99	87	83.5	21.5	11.25
KB#348	A	B	A	95	86.75	23.75	7.5	89	102.75	22.25	12.25	67.9667	20.9801	5.29	2.86	99	88.75	22.25	9.5
KB#349	A	B	A	91	79	24	7.25	81	96	21.25	14.25	63.5	19.1372	5.1	2.78	95	86	21.25	9.5
KB#350	A	B	A	91	83.5	25.5	8.75	86	98.5	23	13	49.0333	19.7604	5.26	2.75	87	78	22.75	12
KB#351	B	B	A	76	68	23	9	74	84.25	23.25	11.5	48.7667	21.5019	5.24	2.91	80	75	20.75	10.5
KB#352	A	B	B	85	83	22.25	5.75	83	98	18.5	10.25	68.9	20.6828	5.07	2.78	88	81	21.25	10
KB#353	B	B	A	79	71.75	26	6.25	82	86	24.25	10.5	63.1333	20.8968	5.11	2.83	84	74.75	23.5	10
KB#354	B	A	A	75	68.75	21.5	6.5	76	87.75	22.25	12.5	66.4	22.7914	5.13	2.98	81	80.25	21.25	9
KB#355	A	B	A	99	88	23.75	7	97	98.75	21.75	12	72.0333	22.1473	4.82	3.1	101	82	21.5	10.5
KB#356	B	B	A	81	84.25	23.5	5.75	83	101.25	23	12.25	68.5333	20.3684	5.2	2.75	86	91.5	21.25	11.5
KB#357	A	A	A	78	82.5	22	6.5	83	100.5	21.25	13.25	59.9667	18.738	4.9	2.78	83	86.75	21.25	10.25
KB#358	A	B	A	92	89.5	23.75	7.75	94	104	22.25	12.25	55.0333	19.7404	5.3	2.81	99	89.25	22.75	10.5
KB#359	A	B	A	97	94	21.25	8.75	98	103	21.75	11.75	72.9	19.5186	5.09	2.81	102	90.5	20.25	14.75
KB#360	B	B	A	80	81.5	25.25	7.75	82	91	22.5	11	71	21.0096	5.31	2.76	85	79.5	22.75	11.25
KB#361	B	B	A	79	82.25	25	7.75	79	92.75	24.75	12.25	45.5333	23.8627	5.41	2.97	83	82	23	10
KB#362	A	A	B	78	74.25	21.75	6.75	75	84.25	21.25	13	67.5667	22.0472	5.15	2.93	81	78.5	21.25	10.25
KB#363	A	B	B	84	81.5	23.75	7.5	82	90	21.75	13.25	65.7333	20.2426	5.09	2.87	85	75.75	22.75	10
KB#364	A	B	A	99	97	22.75	8.5	100	108.75	21.5	11.5	68.9667	23.323	5.46	2.97	107	102.75	20.25	10.25
KB#365	A	A	A	80	69.5	22.75	7.5	81	81.25	21.75	14.75	62.8333	22.3323	5.1	2.94	84	73.75	19.75	9.5
KB#366	A	A	B	72	66.25	20.25	6.25	71	79	21	13	44.5667	19.6704	4.83	2.89	79	70.25	22.5	10.5
KB#367	B	A	A	78	80.75	24.75	7.75	77	94.25	23.75	13.25	51.3	21.0765	5.11	2.9	82	82.75	21.25	11.25
KB#368	A	A	A	78	74.5	23.25	7.5	77	94.3333	23.3333	10	57.8333	21.6273	4.99	2.93	83	81.5	21.75	11.75
KB#369	A	B	A	91	87.25	24	7.5	93	101.5	22.75	13	56.1667	19.814	4.99	2.83	97	89.5	21.75	10
KB#372	A	A	B	78	76	22	6.75	74	90.25	20.5	12.5	54.2667	18.5643	5.1	2.77	81	81.25	21.5	11.5
KB#373	A	A	A	81	80.5	24.75	7.25	79	100.5	22.75	12.25	63.7667	21.342	5.24	2.89	83	86	23.25	10.25
KB#374	A	B	B	88	82.75	21.5	6	87	88.5	22.5	12	75.5	23.299	5.28	2.97	90	79.5	21.25	10
KB#376	B	B	B	70	63.75	20.25	6.75	74	73	21.5	11.75	35.1	20.116	4.96	2.92	79	74.25	20.5	10.75
KB#377	B	B	B	70	61	19.75	6.75	69	71.5	22	14.25	30.7667	17.8247	4.77	2.76	79	71.25	22	10.25
KB#378	B	B	B	73	67.25	19.75	7.25	72	75.5	23	10.5	41.0667	17.9649	4.89	2.73	80	70.5	20.25	10.25
KB#379	B	B	A	79	74	23.5	7.75	77	83	22.5	12	54.2667	21.4715	5.19	2.91	83	78.5	23.5	9
KB#380	A	A	B	69	65	20.75	6.5	67	70	22	16.3333	39.2333	20.4793	5.2	2.92	76	71.5	20.5	10
KB#381	A	B	B	79	63	20.75	8.75	76	80	21.6667	20.3333	60.1667	22.1407	5.17	2.9	83	71.5	21.75	10
KB#382	B	A	A	78	70.25	23.25	6	81	82.5	24	10	61.2333	22.0799	5.11	2.89	85	77.5	22.75	10.75
KB#383	A	B	B	86	83.75	24.25	6.75	87	94.25	23.25	11.25	74.6	21.3363	5.25	2.83	90	85.25	25	10.5
KB#384	A	B	B	79	77.75	22.25	7	NA	NA	NA	NA	NA	NA	NA	NA	87	76.25	23.25	10.5
KB#385	B	B	B	75	64.5	22	5.75	72	78	22	17	60.0667	21.658	5.28	2.87	81	77.75	22.25	10.75
KB#386	A	A	B	66	62.25	19.25	5.25	NA	NA	NA	NA	NA	NA	NA	NA	79	74	21.75	9.75
KB#387	A	A	B	68	59.75	20.75	5.5	68	75.75	22.25	16	48.6333	22.5023	5.28	3.05	76	69	21.5	11
KB#388	B	B	B	70	56.25	21.25	4.75	70	68.5	24	9.5	33.4667	20.9054	5.28	2.82	77	66.5	22	9.5
KB#389	A	A	A	79	76	22	6.5	79	84.5	21.5	11.25	63.4667	19.5848	5.02	2.83	85	82.5	21.5	9.5
KB#390	B	B	A	81	73.25	22.25	6	79	84.5	23.5	10.5	72.5667	22.5438	5.34	2.87	86	81	21.75	10.5
KB#391	A	A	B	71	64	20.25	7.25	NA	NA	NA	NA	NA	NA	NA	NA	80	72	20.75	10.75
KB#392	B	B	B	72	61.5	21.75	4.5	NA	NA	NA	NA	NA	NA	NA	NA	79	67.5	23.5	10
KB#393	B	B	B	82	72.5	24	6	69	71.5	25	15	50.6333	22.144	5.09	3.02	79	66.25	24.25	10.75
KB#394	A	A	B	71	56.75	20.75	5.5	71	73	23.25	12.75	42.5333	19.3547	4.95	2.83	79	71	20	11.5
KB#395	A	B	A	93	78.75	22.75	6.75	94	93.25	19.75	12.5	56.5333	21.1862	5.1	2.94	100	81.5	20.75	10.75
KB#396	A	B	A	101	91	20.75	6.25	103	100.25	20	14.5	76.1	19.779	4.9	2.92	109	92.25	21.25	13

## Sheet: S4
Table S4. Environmental conditions during the field tests
Year	Month	Temperature (°C)			Relative humidity (%)	Precipitation (mm)	Sunshine duration (h)	Solar radiation (MJ/m^2)
		Mean	Max	Min
2016 (FT1)	May	19.2	25.7	13.6	67	84.3	277.9	709.69
	June	22.8	27.8	19.1	80	95.8	171.5	557.71
	July	26.5	31	23.2	83	251.8	184.7	564.96
	August	27.4	32.3	23.5	76	35.8	227.8	601.61
	September	22.6	27.3	19	79	145.4	139.3	408.23
	October	16.5	21.1	12.8	78	152.3	114.3	312.26
2017 (FT2)	May	18.8	25.4	13.1	64	51.5	279.8	705.07
	June	22.3	28	17.6	70	100	234.4	666.89
	July	27.1	31	24.3	88	216.4	115.7	480.69
	August	26.2	30.5	22.6	80	272.3	187.5	533.35
	September	21.4	26.7	16.9	77	91.9	207.7	493.74
	October	16	21.4	11.7	77	28.2	185	383.9
2018 (FT3)	May	18.9	24.7	13.8	77	122.1	204.9	606
	June	23.1	29	18.7	79	137.2	206.4	626.09
	July	27.8	32.7	23.9	84	169.1	256.6	682.56
	August	28.6	33.7	24.7	81	368.9	225.2	583.99
	September	21.7	26.6	17.6	81	101.8	180.3	472.4
	October	13.9	19.3	9.2	78	123.2	221	432.22

## Sheet: S5
Table S5. List of primers used in this study
Gene	Primer sequence (5' - 3')	Band pattern
		Koshihikari	Baegilmi
Hd1	F: TCGAAAACAACCAAGATCGG	491	448
(43 bp InDel)	R: TCGGTTCCATTTAATCAGCCT
Hd16	F: GCAGCATCCAGGTGGAAAGAAGCA	579	393+186
(G/A SNP, NheI digestion)	R: TGGGCCTTGAAGCAGGCCCTT
Ghd7	F: CGGCCGGATCAGGATTATTG	1998	3899
(1,901 bp InDel)	R: CCGTCAGGGACTCAAAAGAG
